# Supplementary material for: Dietary Debaryomyces hansenii promotes skin and skin mucus defensive capacities in a marine fish model
Source: Front Immunol. 2023 Aug 30;14:1247199. doi: 10.3389/fimmu.2023.1247199 (PMC10499179; doi:10.3389/fimmu.2023.1247199)
Supplement: Supplementary file 1 [file DataSheet_1.xlsx]

## Sheet: MS Information
		Title of the manuscript:	Dietary Debaryomyces hansenii promotes skin and skin mucus defensive capacities in a marine fish model
		Author list:	Ignasi Sanahuja, Laura Fernandez-Alacid, Silvia Torrecillas, Alberto Ruiz, Eva Vallejos-Vidal, Joana P. Firmino, Felipe E. Reyes-Lopez, Lluis Tort, Dariel Tovar-Ramirez, Antoni Ibarz, Enric Gisbert.

## Sheet: Supplementary Table 1
	Supplementary Table 1 – Summary of the differentially expressed genes (DEGs) obtained from the microarray-based transcriptomic analysis in the skin of gilthead seabream (Sparus aurata) fed experimental low fishmeal diets containing Debaryomyces hansenii (1.1%, 17.2 x 105 cfu; Yeast diet) or devoid of the probiotic (Control diet). Table lists the DEGs descriptions and their corresponding acronyms,…
	Gene description	Gene acronym	FC	Regulation	P-value
	Unknown gene	n/f	-5.41869	down	0.0433525
	Unknown gene	n/f	-4.82593	down	0.0388796
	Unknown gene	n/f	-4.38919	down	0.0170703
	Unknown gene	n/f	-3.74312	down	0.00706668
	Basic Leucine Zipper ATF-Like Transcription Factor	batf	-3.62339	down	0.0452494
	FAM111 Trypsin Like Peptidase A	fam111a	-3.40367	down	0.0274607
	Unknown gene	n/f	-3.14074	down	0.0271932
	Cilia And Flagella Associated Protein 161	cfap161	-3.07295	down	0.0409837
	Unknown gene	n/f	-2.91873	down	0.0469054
	Glycoprotein Nmb	gpnmb	-2.91036	down	0.0484209
	Protein Arginine Methyltransferase 8	prmt8	-2.81344	down	0.0286151
	Unknown gene	n/f	-2.79981	down	0.0198821
	Glutamate Decarboxylase 1	gad1	-2.78564	down	0.00610754
	Unknown gene	n/f	-2.77931	down	0.0112011
	Unknown gene	n/f	-2.73484	down	0.0295179
	Mucin 17, Cell Surface Associated	muc17	-2.63895	down	0.0498936
	Fibroblast Growth Factor Binding Protein 3	fgfbp3	-2.5968	down	0.0221321
	Tubulin Polymerization Promoting Protein Family Member 3	tppp3	-2.57942	down	0.0329334
	Serine Protease 3	prss3	-2.54651	down	0.0123367
	Unknown gene	n/f	-2.50223	down	0.0449237
	Unknown gene	n/f	-2.49001	down	0.0017484
	Unknown gene	n/f	-2.48665	down	0.0373407
	Unknown gene	n/f	-2.46821	down	0.00921432
	Multiple C2 And Transmembrane Domain Containing 1	mctp1	-2.4296	down	0.0146306
	Unknown gene	n/f	-2.4203	down	0.0487344
	Aminoadipate-Semialdehyde Synthase	aass	-2.33158	down	0.031838
	Unknown gene	n/f	-2.32274	down	0.045079
	Neuropilin 2	nrp2	-2.31352	down	0.0154714
	Unknown gene	n/f	-2.29977	down	0.0252671
	Interferon Induced Transmembrane Protein 1	ifitm1	-2.22717	down	0.0263308
	Rho Guanine Nucleotide Exchange Factor 17	arhgef17	-2.21468	down	0.0112237
	Frizzled Class Receptor 8	fzd8	-2.18733	down	0.0434467
	Unknown gene	n/f	-2.18672	down	0.0358507
	Sp2 Transcription Factor	sp2	-2.18468	down	0.0263553
	Unknown gene	n/f	-2.17281	down	0.0405071
	Unknown gene	n/f	-2.15104	down	0.0319285
	Unknown gene	n/f	-2.14398	down	0.00929564
	ADAM Metallopeptidase Domain 10	adam10	-2.14166	down	0.0372464
	Siah E3 Ubiquitin Protein Ligase 2	siah2	-2.12623	down	0.0352083
	ATP Synthase Peripheral Stalk Subunit F6	atp5pf	-2.11858	down	0.00915709
	Chordin Like 1	chrdl1	-2.10732	down	0.0205388
	Unknown gene	n/f	-2.10533	down	0.0249438
	Glycine-N-Acyltransferase	glyat	-2.09919	down	0.0206578
	B-Cell Receptor CD22	cd22	-2.08716	down	0.0423136
	Unknown gene	n/f	-2.04217	down	0.0343612
	Lipase H	liph	-2.03832	down	0.0441097
	Mab-21 Like 2	mab21l2	-2.03718	down	0.0354152
	Unknown gene	n/f	-2.0287	down	0.00898095
	StAR Related Lipid Transfer Domain Containing 10	stard10	-2.0257	down	0.0180846
	Unknown gene	n/f	-2.02023	down	0.0320768
	Unknown gene	n/f	-2.00852	down	0.0275184
	Unknown gene	n/f	-1.99984	down	0.0216424
	Glypican 1	gpc1	-1.98659	down	0.0329407
	SAM And SH3 Domain Containing 1	sash1	-1.98598	down	0.0203393
	Unknown gene	n/f	-1.98469	down	0.0240406
	Debranching RNA Lariats 1	dbr1	-1.97888	down	0.0334069
	Unknown gene	n/f	-1.96641	down	0.0468348
	Unknown gene	n/f	-1.96488	down	0.0189322
	Tripartite Motif Containing 39	trim39	-1.96245	down	0.0426448
	Unknown gene	n/f	-1.96196	down	0.0390961
	Transmembrane Protein 106C	tmem106c	-1.95806	down	0.0168068
	Unknown gene	n/f	-1.94397	down	0.00873088
	Unknown gene	n/f	-1.94283	down	0.0252938
	Unknown	n/f	-1.93465	down	0.0130537
	Biphenyl Hydrolase Like	bphl	-1.93259	down	0.00458939
	Unknown gene	n/f	-1.93018	down	0.0444828
	Unknown gene	n/f	-1.91919	down	0.0388138
	NEDD4 E3 Ubiquitin Protein Ligase	nedd4	-1.90791	down	0.0460298
	Unknown gene	n/f	-1.90577	down	0.0275245
	Unknown gene	n/f	-1.86509	down	0.030245
	Unknown gene	n/f	-1.86133	down	0.0453588
	Matrix Metallopeptidase 13	mmp13	-1.8411	down	0.0436657
	Unknown gene	n/f	-1.83691	down	0.0393256
	Unknown gene	n/f	-1.81327	down	0.0218089
	Sialic Acid Binding Ig Like Lectin 14	siglec14	-1.78663	down	0.00890557
	Pim1 protein [Danio rerio]	pim1	-1.77985	down	0.0295717
	Unknown gene	n/f	-1.76593	down	0.0425098
	Immunoglobulin Kappa Constant	igkc	-1.75895	down	0.0423174
	Unknown gene	n/f	-1.74694	down	0.0497138
	Unknown gene	n/f	-1.73718	down	0.0274286
	Sialic Acid Binding Ig Like Lectin 14	siglec14	-1.73224	down	0.0174205
	Immunoglobulin Kappa Constant	igkc	-1.73204	down	0.00407232
	F-Box And WD Repeat Domain Containing 4	fbxw4	-1.72744	down	0.00765812
	TAR DNA Binding Protein	tardbp	-1.72672	down	0.0313349
	BAR/IMD Domain Containing Adaptor Protein 2	baiap2	-1.7217	down	0.0253836
	Unknown gene	n/f	-1.71641	down	0.0311866
	Diacylglycerol Kinase Beta	dgkb	-1.71293	down	0.0435666
	A-Kinase Anchoring Protein 12	akap12	-1.70844	down	0.0307486
	Unknown gene	n/f	-1.7055	down	0.0164829
	Unknown gene	n/f	-1.69663	down	0.000201727
	Unknown gene	n/f	-1.69065	down	0.0485176
	Unknown gene	n/f	-1.69048	down	0.0355577
	Zinc Finger C2HC-Type Containing 1A	zc2hc1a	-1.68898	down	0.0393687
	Unknown gene	n/f	-1.68647	down	0.00949592
	Unknown gene	n/f	-1.68077	down	0.0442053
	PVR Cell Adhesion Molecule	pvr	-1.67615	down	0.0425457
	GPN-Loop GTPase 3	gpn3	-1.67212	down	0.039184
	Heterogeneous Nuclear Ribonucleoprotein D	hnrnpd	-1.66725	down	0.0388046
	Unknown gene	n/f	-1.66351	down	0.0455756
	Ras-Related And Estrogen-Regulated Growth Inhibitor-Like Protein	rergl	-1.6583	down	0.0022101
	Unknown gene	n/f	-1.65748	down	0.0496579
	Unknown gene	n/f	-1.64944	down	0.0136841
	SH3 Domain Binding Glutamate Rich Protein Like 3	sh3bgrl3	-1.64747	down	0.0367737
	Unknown gene	n/f	-1.64108	down	0.0128236
	LDL Receptor Related Protein 2	lrp2	-1.62789	down	0.044744
	RRN3 Homolog, RNA Polymerase I Transcription Factor	rrn3	-1.62063	down	0.0347323
	Unknown gene	n/f	-1.62028	down	0.0499085
	Butyrophilin Subfamily 2 Member A2	btn2a2	-1.61887	down	0.00702975
	Transferrin Receptor	tfrc	-1.60329	down	0.0409531
	Major Histocompatibility Complex, Class I, A	hla-a	-1.59506	down	0.0470326
	Chaperonin Containing TCP1 Subunit 3	cct3	-1.59409	down	0.00893412
	Unknown gene	n/f	-1.59085	down	0.0418566
	Major Histocompatibility Complex, Class I-Related	mr1	-1.57182	down	0.0147113
	Unknown gene	n/f	-1.56803	down	0.0266172
	USH1 Protein Network Component Sans	ush1g	-1.5659	down	0.0418718
	Surfeit 6	surf6	-1.56468	down	0.0387418
	Actinin Alpha 1	actn1	-1.55583	down	0.00253986
	Unknown gene	n/f	-1.55197	down	0.021575
	Adenosine A1 Receptor	adora1	-1.54691	down	0.0346305
	Unknown gene	n/f	-1.54559	down	0.0346149
	Unknown gene	n/f	-1.53159	down	0.0416353
	Unknown gene	n/f	-1.52544	down	0.00831385
	Unknown gene	n/f	-1.52437	down	0.0386424
	Myocyte Enhancer Factor 2C	mef2c	-1.52325	down	0.0351105
	Oxidative Stress Responsive Kinase 1	oxsr1	-1.51357	down	0.027454
	Protein Phosphatase Type 2A Inhibitor	set	-1.51225	down	0.0326829
	Unknown gene	n/f	-1.50531	down	0.0382613
	NADH:Ubiquinone Oxidoreductase Subunit A5	ndufa5	-1.50475	down	0.0186265
	Unknown gene	n/f	-1.50094	down	0.044616
	Unknown gene	n/f	-1.49227	down	0.013097
	Unknown gene	n/f	-1.48761	down	0.037892
	Unknown gene	n/f	-1.48051	down	0.0423273
	Unknown gene	n/f	-1.48045	down	0.0467284
	Unknown gene	n/f	-1.47718	down	0.00867914
	Solute Carrier Family 41 Member 1	slc41a1	-1.47391	down	0.00921354
	Unknown gene	n/f	-1.47081	down	0.0498199
	B And T Lymphocyte Associated	btla	-1.47041	down	0.003731
	Unknown gene	n/f	-1.46648	down	0.0127929
	Unknown gene	n/f	-1.46494	down	0.0253115
	Eukaryotic Translation Initiation Factor 1	eif1	-1.45767	down	0.00503061
	Normal Mucosa Of Esophagus-Specific Gene 1 Protein	c15orf48	-1.45455	down	0.0350452
	Unknown gene	n/f	-1.45051	down	0.046677
	Structural Maintenance Of Chromosomes 1A	smc1a	-1.44966	down	0.0463225
	Unknown gene	n/f	-1.44784	down	0.0238864
	Microtubule Associated Protein 1 Light Chain 3 Gamma	map1lc3c	-1.44698	down	0.0418881
	Unknown gene	n/f	-1.44311	down	0.0481989
	Ubiquinol-Cytochrome C Reductase Binding Protein	uqcrb	-1.43958	down	0.0337649
	Unknown gene	n/f	-1.43719	down	0.0101841
	Unknown gene	n/f	-1.4364	down	0.0275218
	Metallothionein 1X	mt1x	-1.43485	down	0.0253499
	Unknown gene	not found	-1.43451	down	0.0441654
	Complement C1q Like 2	c1ql2	-1.43447	down	0.0364763
	Unknown gene	n/f	-1.43426	down	0.00365636
	Unknown gene	n/f	-1.43406	down	0.0175261
	ATP Synthase Membrane Subunit J	atp5mj	-1.42949	down	0.0439712
	FXYD Domain Containing Ion Transport Regulator 5	fxyd5	-1.42814	down	0.0454806
	Unknown gene	n/f	-1.42654	down	0.00965076
	Unknown gene	n/f	-1.4242	down	0.0213364
	Unknown gene	n/f	-1.42204	down	0.0270117
	Unknown gene	n/f	-1.4201	down	0.0403359
	Complement C7	c7	-1.41999	down	0.0163607
	Solute Carrier Family 29 Member 3	slc29a3	-1.41963	down	0.0420296
	Rho GTPase Activating Protein 24	arhgap24	-1.41923	down	0.0265545
	Unknown gene	n/f	-1.41626	down	0.0394144
	G Protein-Coupled Receptor Class C Group 5 Member C	gprc5c	-1.41218	down	0.0229538
	Unknown gene	n/f	-1.41081	down	0.00659689
	Unknown gene	n/f	-1.40928	down	0.0304576
	Unknown gene	n/f	-1.39055	down	0.00197013
	Mitochondrial Ribosomal Protein S10	mrps10	-1.39047	down	0.0295244
	Unknown gene	n/f	-1.38701	down	0.0399651
	Unknown gene	n/f	-1.38116	down	0.041434
	Unknown gene	n/f	-1.37985	down	0.0214879
	Unknown gene	n/f	-1.37743	down	0.00899
	Unknown gene	n/f	-1.37242	down	0.0310015
	Unknown gene	n/f	-1.37158	down	0.0404176
	Unknown gene	n/f	-1.37133	down	0.0118127
	Unknown gene	n/f	-1.36615	down	0.048178
	C1D Nuclear Receptor Corepressor	c1d	-1.36329	down	0.00825336
	Unknown gene	n/f	-1.36305	down	0.0430389
	Trafficking Protein Particle Complex Subunit 4	trappc4	-1.36156	down	0.0420923
	Thioredoxin Like 4A	txnl4a	-1.36028	down	0.0298397
	Unknown gene	n/f	-1.35953	down	0.0489489
	Trafficking Protein Particle Complex Subunit 4	trappc4	-1.358	down	0.0409907
	HRAS-like suppressor 2 [Esox lucius]	plaat2	-1.35564	down	0.0316099
	Electron Transfer Flavoprotein Regulatory Factor 1	etfrf1	-1.35472	down	0.0246797
	Unknown gene	n/f	-1.3547	down	0.01747
	Unknown gene	n/f	-1.35455	down	0.0126317
	Unknown gene	n/f	-1.35123	down	0.0119247
	Unknown gene	n/f	-1.34983	down	0.0142018
	Succinate Dehydrogenase Complex Subunit C	sdhc	-1.34738	down	0.0115511
	Small Nuclear Ribonucleoprotein Polypeptide A'	snrpa1	-1.34658	down	0.0466073
	Poly(ADP-Ribose) Polymerase Family Member 14	parp14	-1.34656	down	0.0216887
	Unknown gene	n/f	-1.34518	down	0.00675944
	Methenyltetrahydrofolate Synthetase	mthfs	-1.34467	down	0.0166257
	Unknown gene	n/f	-1.34444	down	0.0461516
	Unknown gene	n/f	-1.34442	down	0.0388144
	Unknown gene	n/f	-1.33708	down	0.0466183
	Cytochrome C Oxidase Assembly Factor COX14	cox14	-1.33319	down	0.0294683
	Dynamin 2	dnm2	-1.33163	down	0.0449715
	NOP2/Sun RNA Methyltransferase 5	nsun5	-1.33129	down	0.0128516
	Unknown gene	n/f	-1.32396	down	0.0435971
	Unknown gene	n/f	-1.32281	down	0.0119146
	Mitochondrial Ribosomal Protein S11	mrps11	-1.32236	down	0.0308946
	Unknown gene	n/f	-1.3222	down	0.0436758
	Unknown gene	n/f	-1.31929	down	0.0317589
	Phosphatidylinositol Transfer Protein Beta	pitpnb	-1.31439	down	0.00833713
	Unknown gene	n/f	-1.3078	down	0.0358091
	Ribosomal Protein S12	rps12	-1.30753	down	0.0427871
	Unknown gene	n/f	-1.30517	down	0.0236661
	Unknown gene	n/f	-1.30481	down	0.0140465
	Coiled-Coil-Helix-Coiled-Coil-Helix Domain Containing 5	chchd5	-1.30046	down	0.0294614
	Unknown gene	n/f	-1.29816	down	0.0308824
	Unknown gene	n/f	-1.29768	down	0.0474433
	Unknown gene	n/f	-1.29463	down	0.0045716
	G-Patch Domain Containing 4 (Gene/Pseudogene)	gpatch4	-1.2944	down	0.0237117
	Unknown gene	n/f	-1.2895	down	0.00568331
	UBX Domain Protein 7	ubxn7	-1.28798	down	0.0189942
	Unknown gene	n/f	-1.28752	down	0.00519106
	Ribosomal Protein L18	rpl18	-1.28743	down	0.0388434
	HIG1 Hypoxia Inducible Domain Family Member 1A	higd1a	-1.28724	down	0.0352589
	LSM10, U7 Small Nuclear RNA Associated	lsm10	-1.28701	down	0.00847278
	Unknown gene	n/f	-1.28593	down	0.0371859
	Nascent Polypeptide Associated Complex Subunit Alpha	naca	-1.28333	down	0.0488501
	Unknown gene	n/f	-1.28293	down	0.034607
	Small Nuclear Ribonucleoprotein Polypeptide A'	snrpa1	-1.28097	down	0.00350448
	Unknown gene	n/f	-1.28046	down	0.0342215
	Fibroblast Growth Factor 18	fgf18	-1.28013	down	0.0391892
	Unknown gene	n/f	-1.27614	down	0.0364045
	Unknown gene	n/f	-1.27579	down	0.00904733
	Unknown gene	n/f	-1.27526	down	0.0451846
	Unknown gene	n/f	-1.27391	down	0.0409022
	Unknown gene	n/f	-1.27207	down	0.0130288
	FAM3 Metabolism Regulating Signaling Molecule A	fam3a	-1.26773	down	0.0311512
	Unknown gene	n/f	-1.26684	down	0.00350583
	Unknown gene	n/f	-1.26542	down	0.0151097
	Diphthamide Biosynthesis 3	dph3	-1.26518	down	0.0116748
	Unknown gene	n/f	-1.26506	down	0.0377596
	Mitochondrial Ribosomal Protein S17	mrps17	-1.26398	down	0.0343276
	Unknown gene	n/f	-1.26246	down	0.0210852
	NLR Family CARD Domain Containing 3	nlrc3	-1.26218	down	0.00392144
	Unknown gene	n/f	-1.2618	down	0.0120228
	Unknown gene	n/f	-1.26141	down	0.033262
	Unknown gene	n/f	-1.25828	down	0.0173694
	58 KDa Interferon-Induced Protein Kinase-Interacting Protein	thap12	-1.25365	down	0.0347656
	Unknown gene	n/f	-1.25148	down	0.0115658
	HIRA Interacting Protein 3	hirip3	-1.24959	down	0.0241726
	Unknown gene	n/f	-1.24935	down	0.0283832
	Unknown gene	n/f	-1.24836	down	0.0237967
	Unknown gene	n/f	-1.24681	down	0.0297623
	Unknown gene	n/f	-1.23621	down	0.0499694
	TSR2 Ribosome Maturation Factor	tsr2	-1.2349	down	0.0436007
	S-Phase Kinase Associated Protein 1	skp1	-1.23388	down	0.0471767
	WD Repeat Domain 83 Opposite Strand	wdr83os	-1.23263	down	0.0301962
	Unknown gene	n/f	-1.23223	down	0.0223614
	DEAD-Box Helicase 10	ddx10	-1.22932	down	0.0287445
	Unknown gene	n/f	-1.22873	down	0.0242607
	Homer Scaffold Protein 2	homer2	-1.22759	down	0.042346
	SAM And SH3 Domain Containing 3	sash3	-1.22526	down	0.0296304
	Unknown gene	n/f	-1.22377	down	0.0244977
	MID1 Interacting Protein 1	mid1ip1	-1.22205	down	0.024888
	Unknown gene	n/f	-1.21977	down	0.0480094
	Unknown gene	n/f	-1.21865	down	0.0450383
	Fibrillarin	fbl	-1.21771	down	0.00145127
	Small Integral Membrane Protein 20	smim20	-1.21741	down	0.047391
	Tetratricopeptide Repeat Domain 1	ttc1	-1.21734	down	0.0329875
	Proteasome 20S Subunit Beta 7	psmb7	-1.21733	down	0.0283322
	Unknown gene	n/f	-1.21406	down	0.0034444
	Unknown gene	n/f	-1.21302	down	0.0131078
	Unknown gene	n/f	-1.2122	down	0.0119011
	Unknown gene	n/f	-1.21083	down	0.0252644
	Unknown gene	n/f	-1.20812	down	0.0216028
	Unknown gene	n/f	-1.20736	down	0.00692879
	Unknown gene	n/f	-1.20459	down	0.0309248
	Drebrin Like	dbnl	-1.20343	down	0.0353384
	NADH:Ubiquinone Oxidoreductase Subunit A1	ndufa1	-1.20279	down	0.0157909
	Unknown gene	n/f	-1.1997	down	0.0216399
	Methionyl Aminopeptidase Type 1D, Mitochondrial	metap1d	-1.19868	down	0.0489852
	Partner Of NOB1 Homolog	pno1	-1.19781	down	0.00868176
	DnaJ Heat Shock Protein Family (Hsp40) Member C11	dnajc11	-1.19779	down	0.0495939
	Unknown gene	n/f	-1.19668	down	0.0448797
	Unknown gene	n/f	-1.1956	down	0.0220761
	Unknown gene	n/f	-1.19321	down	0.0195079
	Unknown gene	n/f	-1.19319	down	0.00650636
	Unknown gene	n/f	-1.19294	down	0.0327249
	Unknown gene	n/f	-1.18865	down	0.0375253
	Unknown gene	n/f	-1.18853	down	0.042836
	Unknown gene	n/f	-1.17748	down	0.0387756
	Unknown gene	n/f	-1.1758	down	0.000976085
	Unknown gene	n/f	-1.17487	down	0.042183
	Chaperonin Containing TCP1 Subunit 5	cct5	-1.1733	down	0.0149723
	Unknown gene	n/f	-1.1725	down	0.00801928
	Unknown gene	n/f	-1.1691	down	0.0342586
	Cold Shock Domain Containing E1	csde1	-1.16782	down	0.0306768
	Unknown gene	n/f	-1.1664	down	0.0373364
	Unknown gene	n/f	-1.16521	down	0.0278494
	Mitochondrial Ribosomal Protein L1	mrpl1	-1.16511	down	0.0485423
	Unknown gene	n/f	-1.15613	down	0.0309611
	Unknown gene	n/f	-1.15413	down	0.0323045
	Peptidylprolyl Isomerase D	ppid	-1.15076	down	0.0374861
	Cell Division Cycle 16	cdc16	-1.15048	down	0.0342014
	ATP Binding Cassette Subfamily A Member 1	abca1	-1.1498	down	0.0268447
	Unknown gene	n/f	-1.14939	down	0.0485323
	Unknown gene	n/f	-1.14701	down	0.0475222
	SET Nuclear Proto-Oncogene	set	-1.1465	down	0.0326603
	Stromal Antigen 2	stag2	-1.1456	down	0.0377353
	Unknown gene	n/f	-1.1413	down	0.0492439
	Unknown gene	n/f	-1.14015	down	0.00749477
	Selenoprotein P	selenop	-1.13362	down	0.0390548
	UTP4 Small Subunit Processome Component	utp4	-1.13262	down	0.00679321
	Unknown gene	n/f	-1.1324	down	0.0197364
	Unknown gene	n/f	-1.13196	down	0.0250315
	Unknown gene	n/f	-1.13171	down	0.0484192
	Unknown gene	n/f	-1.12552	down	0.0394633
	Unknown gene	n/f	-1.12222	down	0.0469842
	Unknown gene	n/f	-1.11987	down	0.024388
	Unknown gene	n/f	-1.11964	down	0.00385996
	Unknown gene	n/f	-1.11492	down	0.0183266
	Cyclin L1	ccnl1	-1.11461	down	0.00090524
	Unknown gene	n/f	-1.11399	down	0.00723741
	COP9 Signalosome Subunit 9	cops9	-1.11379	down	0.0257106
	Tyrosine 3-Monooxygenase/Tryptophan 5-Monooxygenase Activation Protein Epsilon	ywhae	-1.1119	down	0.0322042
	Unknown gene	n/f	-1.11165	down	0.0463598
	Unknown gene	n/f	-1.11054	down	0.0306842
	Histamine N-Methyltransferase	hnmt	-1.10237	down	0.0398949
	Unknown gene	n/f	-1.10212	down	0.0213583
	Inhibitor Of Growth Family Member 1	ing1	-1.0893	down	0.0177098
	H1.0 Linker Histone	h1-0	-1.08404	down	0.0377812
	Adenosine Deaminase TRNA Specific 1	adat1	-1.08176	down	0.0412901
	Epithelial Membrane Protein 3	emp3	-1.07284	down	0.0481296
	Unknown gene	n/f	-1.06627	down	0.00177005
	Tripartite Motif Containing 25	trim25	-1.06018	down	0.0438455
	Nuclear FMR1 Interacting Protein 2	nufip2	-1.03762	down	0.00962703
	Regulator Of Telomere Elongation Helicase 1	rtel1	1.04034	up	0.0407441
	Unknown gene		1.04743	up	0.0471453
	Insulin Like Growth Factor 2 MRNA Binding Protein 2	igf2bp2	1.06678	up	0.032237
	UPF0461 Protein C5orf24	c5orf24	1.07984	up	0.0364289
	Zinc Finger Protein 214	znf214	1.08862	up	0.00917225
	Unknown gene	n/f	1.0944	up	0.0374136
	Unknown gene	n/f	1.09542	up	0.00847576
	Unknown gene	n/f	1.09814	up	0.0189625
	Unknown gene	n/f	1.1007	up	0.00755809
	Unknown gene	n/f	1.1011	up	0.0224261
	Ornithine Decarboxylase Antizyme 1	oaz1	1.10175	up	0.0375132
	Unknown gene	n/f	1.1034	up	0.0293176
	Unknown gene	n/f	1.10364	up	0.00982721
	Bromodomain PHD Finger Transcription Factor	bptf	1.10846	up	0.0144909
	Thioredoxin Like 1	txnl1	1.10905	up	0.0024713
	Unknown gene	n/f	1.10973	up	0.0394389
	Pericentriolar Material 1	pcm1	1.1147	up	0.0464878
	Unknown gene	n/f	1.11522	up	0.0449963
	Protein Tyrosine Phosphatase Non-Receptor Type 12	ptpn12	1.11616	up	0.0105
	Mitotic Deacetylase Associated SANT Domain Protein	mideas	1.11671	up	0.0480382
	Unknown gene	n/f	1.11927	up	0.0345721
	Unknown gene	n/f	1.11947	up	0.0436118
	Unknown gene	n/f	1.12029	up	0.0384551
	Leucine Zipper Like Transcription Regulator 1	lztr1	1.12136	up	0.0323063
	Unknown gene	n/f	1.12187	up	0.0415752
	Transmembrane Protein 168	tmem168	1.12376	up	0.0123459
	Serpin Family H Member 1	serpinh1	1.12458	up	0.0270264
	Unknown gene	n/f	1.12484	up	0.0471924
	Mediator Complex Subunit 13	med13	1.13024	up	0.038826
	Cryptochrome Circadian Regulator 1	cry1	1.13075	up	0.0105426
	Unknown gene	n/f	1.13097	up	0.0458067
	Unknown gene	n/f	1.13133	up	0.0233107
	Unknown gene	n/f	1.1314	up	0.0386675
	Unknown gene	n/f	1.13241	up	0.0128854
	Unknown gene	n/f	1.13286	up	0.03915
	Unknown gene	n/f	1.13299	up	0.0290601
	Unknown gene	n/f	1.13431	up	0.0348706
	Unknown gene	n/f	1.13503	up	0.0159524
	Nibrin	nbn	1.13514	up	0.0279
	Unknown gene	n/f	1.13581	up	0.0251346
	Unknown gene	n/f	1.13592	up	0.0060457
	Glutathione Peroxidase 3	gpx3	1.13615	up	0.0476075
	Unknown gene	n/f	1.13751	up	0.0142888
	Unknown gene	n/f	1.139	up	0.0428709
	Unknown gene	n/f	1.14181	up	0.00117714
	Unknown gene	n/f	1.14357	up	0.0198477
	Extended Synaptotagmin 3	esyt3	1.14476	up	0.0119422
	Unknown gene	n/f	1.14536	up	0.0390197
	Methyl-CpG Binding Domain Protein 3	mbd3	1.14605	up	0.0378647
	WASH Complex Subunit 4	washc4	1.14644	up	0.0318595
	T-Cell-Specific Surface Glycoprotein CD28	cd28	1.14672	up	0.0276435
	Unknown gene	n/f	1.14688	up	0.0323622
	Charged Multivesicular Body Protein 1A	chmp1a	1.1488	up	0.0484492
	PYM Homolog 1, Exon Junction Complex Associated Factor	pym1	1.15086	up	0.0333563
	Unknown gene	n/f	1.15343	up	0.000187191
	Unknown gene	n/f	1.15392	up	0.0381931
	Unknown gene	n/f	1.15462	up	0.0169975
	Unknown gene	n/f	1.15666	up	0.0301145
	Tyrosylprotein Sulfotransferase 1	tpst1	1.15722	up	0.0339718
	Unknown gene	n/f	1.15732	up	0.0295008
	Jupiter Microtubule Associated Homolog 2	jpt2	1.15948	up	0.0329332
	Unknown gene	n/f	1.16073	up	0.0200865
	Polyhomeotic Homolog 1	phc1	1.16104	up	0.00240266
	CDC Like Kinase 2	clk2	1.16346	up	0.045095
	Myosin VA	myo5a	1.16401	up	0.00112122
	Unknown gene	n/f	1.16555	up	0.0114136
	Chromosome X Open Reading Frame 38	cxorf38	1.16666	up	0.0283028
	Centromere Protein O	cenpo	1.16676	up	0.0447469
	Unknown gene	n/f	1.16783	up	0.0372798
	Sestrin 2	sesn2	1.16858	up	0.0169782
	Zinc And Ring Finger 3	znrf3	1.16891	up	0.0409383
	Aldo-Keto Reductase Family 7 Member A2	akr7a2	1.16947	up	0.044025
	Unknown gene	n/f	1.1697	up	0.0201138
	Transmembrane Protein 134	tmem134	1.1723	up	0.0472627
	Unknown gene	n/f	1.17511	up	0.0448503
	Unknown gene	n/f	1.17515	up	0.0118314
	Unknown gene	n/f	1.17619	up	0.000375486
	Unknown gene	n/f	1.17689	up	0.0274199
	Ras Homolog Family Member A	rhoa	1.17902	up	0.0214199
	Unknown gene	n/f	1.17943	up	0.0101265
	ATP Binding Cassette Subfamily C Member 2	abcc2	1.17949	up	0.0213624
	Unknown gene	n/f	1.17954	up	0.0343974
	Tubulin Gamma 1	tubg1	1.18098	up	0.0142364
	Bromodomain Containing 8	brd8	1.18118	up	0.0470577
	Phosphatase And Actin Regulator 4	phactr4	1.18192	up	0.00750394
	F11 Receptor	f11r	1.18492	up	0.047781
	Unknown gene	n/f	1.18506	up	0.0383202
	Unknown gene	n/f	1.18507	up	0.0363895
	Transgelin	tagln	1.1876	up	0.0480967
	Unknown gene	n/f	1.18802	up	0.0484325
	Serine Incorporator 2	serinc2	1.19004	up	0.00688577
	Cytohesin 1	cyth1	1.19009	up	0.00211542
	Ring Finger Protein 139	rnf139	1.19097	up	0.0361157
	Eukaryotic Translation Initiation Factor 2 Alpha Kinase 4	eif2ak4	1.191	up	0.0339797
	Unknown gene	n/f	1.19451	up	0.0409618
	Lysosomal Associated Membrane Protein 2	lamp2	1.19507	up	0.00527898
	Unknown gene	n/f	1.19673	up	0.0116475
	Aryl Hydrocarbon Receptor	ahr	1.19786	up	0.0208396
	Atlastin GTPase 2	atl2	1.19903	up	0.00261964
	Unknown gene	n/f	1.20091	up	0.0213445
	YTH Domain Containing 1	ythdc1	1.20113	up	0.0277473
	Unknown gene	n/f	1.20187	up	0.0262893
	Unknown gene	n/f	1.20318	up	0.0409064
	Splicing Factor 3a Subunit 1	sf3a1	1.2032	up	0.037548
	Unknown gene	n/f	1.20369	up	0.0172876
	Unknown gene	n/f	1.20498	up	0.0477786
	Chromobox 8	cbx8	1.20521	up	0.0239563
	Ubiquitin Protein Ligase E3 Component N-Recognin 4	ubr4	1.20527	up	0.0120522
	4-Hydroxy-2-Oxoglutarate Aldolase 1	hoga1	1.20556	up	0.0234577
	Unknown gene	n/f	1.20619	up	0.0179836
	Annexin A2	anxa2	1.20691	up	0.0461032
	Cbl Proto-Oncogene	cbl	1.20784	up	0.0439505
	RAD23 Homolog A, Nucleotide Excision Repair Protein	rad23a	1.20937	up	0.0137075
	Unknown gene	n/f	1.20942	up	0.0121805
	Unknown gene	n/f	1.21072	up	0.0461667
	Unknown gene	n/f	1.21121	up	0.0101302
	Unknown gene	n/f	1.21271	up	0.0154495
	Unknown gene	n/f	1.21277	up	0.012622
	Unknown gene	n/f	1.21281	up	0.0173868
	Unknown gene	n/f	1.21365	up	0.0149457
	RNA Binding Region (RNP1, RRM) Containing 3	rnpc3	1.215	up	0.0210592
	Rac Family Small GTPase 2	rac2	1.21502	up	0.000458873
	Dual Specificity Phosphatase 7	dusp7	1.2165	up	0.0387742
	Unknown gene	n/f	1.21652	up	0.00174205
	Unknown gene	n/f	1.21854	up	0.0250155
	Unknown gene	n/f	1.21876	up	0.00625471
	STON1-GTF2A1L Readthrough	ston1	1.22139	up	0.0321487
	Unknown gene	n/f	1.22259	up	0.0270525
	Deltex E3 Ubiquitin Ligase 3	dtx3	1.22272	up	0.049951
	Unknown gene	n/f	1.22366	up	0.0252596
	Unknown gene	n/f	1.22466	up	0.00703253
	Interleukin 21 Receptor	il21r	1.22565	up	0.0186053
	Unknown gene	n/f	1.22586	up	0.0389825
	Rho GDP Dissociation Inhibitor Alpha	arhgdia	1.22649	up	0.0107611
	Unknown gene	n/f	1.22667	up	0.0472703
	Unknown gene	n/f	1.2274	up	0.0462862
	MYC Binding Protein 2	mycbp2	1.22816	up	0.0416731
	Unknown gene	n/f	1.22862	up	0.0295871
	Unknown gene	n/f	1.22915	up	0.0414363
	Unknown gene	n/f	1.22946	up	0.00175505
	Unknown gene	n/f	1.23065	up	0.025879
	Unknown gene	n/f	1.23318	up	0.0412061
	RAS Guanyl Releasing Protein 2	rasgrp2	1.23382	up	0.0350243
	Unknown gene	n/f	1.23392	up	0.00543734
	Unknown gene	n/f	1.23436	up	0.00852027
	Gamma-Glutamyl Carboxylase	ggcx	1.2347	up	0.0303106
	Unknown gene	n/f	1.23551	up	0.0255161
	ERCC Excision Repair 4, Endonuclease Catalytic Subunit	ercc4	1.2365	up	0.029996
	Claudin 7	cldn7	1.23848	up	0.0032448
	FA Complementation Group L	fancl	1.24098	up	0.0311974
	Adiponectin Receptor 1	adipor1	1.24111	up	0.0364696
	Unknown gene	n/f	1.24611	up	0.0115816
	Unknown gene	n/f	1.24801	up	0.0137178
	Cilia And Flagella Associated Protein 418	cfap418	1.24964	up	0.0434982
	Unknown gene	n/f	1.24968	up	0.00396804
	Unknown gene	n/f	1.24984	up	0.0346033
	Eukaryotic Translation Initiation Factor 3 Subunit K	eif3k	1.25097	up	0.0147922
	Vestigial Like Family Member 4	vgll4	1.25205	up	0.0423197
	Acyl-CoA Synthetase Short Chain Family Member 1	acss1	1.25289	up	0.0233282
	Unknown gene	n/f	1.25331	up	0.0428783
	RAP1 GTPase Activating Protein	rap1	1.25352	up	0.0224604
	Cytosolic Iron-Sulfur Assembly Component 1	ciao1	1.25705	up	0.0495398
	Unknown gene	n/f	1.25721	up	0.024137
	Unknown gene	n/f	1.2603	up	0.00267547
	Unknown gene	n/f	1.26037	up	0.0244464
	Interaction Protein For Cytohesin Exchange Factors 1	ipcef1	1.26096	up	0.0360807
	Unknown gene	n/f	1.26132	up	0.027108
	Unknown gene	n/f	1.2634	up	0.0470653
	Unknown gene	n/f	1.26421	up	0.00387668
	Serine Hydroxymethyltransferase 1	shmt1	1.26569	up	0.0170262
	SRY-Box Transcription Factor 12	sox12	1.26627	up	0.000485595
	Unknown gene	n/f	1.268	up	0.0128758
	Poly(RC) Binding Protein 3	pcbp3	1.2691	up	0.0141038
	Unknown gene	n/f	1.27006	up	0.0123124
	Transmembrane Protein 38B	tmem38b	1.27077	up	0.0316607
	Unknown gene	n/f	1.27336	up	0.0354161
	Unknown gene	n/f	1.27349	up	0.0388534
	Abhydrolase Domain Containing 14B	abhd14b	1.27401	up	0.0297133
	Dpy-19 Like C-Mannosyltransferase 1	dpy19l1	1.27401	up	0.00123974
	Dynactin Subunit 5	dctn5	1.27442	up	0.029041
	Annexin A3	anxa3	1.2757	up	0.0487649
	Unknown gene	n/f	1.27631	up	0.0200308
	Yip1 Domain Family Member 4	yipf4	1.27948	up	0.0392614
	Unknown gene	n/f	1.28011	up	0.0460455
	Unknown gene	n/f	1.28201	up	0.0339215
	Protein-Glucosylgalactosylhydroxylysine Glucosidase	pgghg	1.2837	up	0.0406914
	Unknown gene	n/f	1.2846	up	0.00593368
	Unknown gene	n/f	1.28466	up	0.0425872
	Unknown gene	n/f	1.28472	up	0.0387086
	Unknown gene	n/f	1.2857	up	0.0237819
	Snurportin 1	snupn	1.28578	up	0.00175982
	Dystroglycan 1	dag1	1.28746	up	0.0479245
	Ribonucleotide Reductase Catalytic Subunit M1	rrm1	1.28801	up	0.0260733
	Unknown gene	n/f	1.28833	up	0.00865625
	Unknown gene	n/f	1.28915	up	0.0140827
	Mahogunin Ring Finger 1	mgrn1	1.28939	up	0.0463053
	Inositol Polyphosphate-4-Phosphatase Type II B	inpp4b	1.29124	up	0.0307653
	Unknown gene	n/f	1.29307	up	0.00354004
	Unknown gene	n/f	1.29345	up	0.0436197
	Unknown gene	n/f	1.29423	up	0.0209547
	Unknown gene	n/f	1.29563	up	0.00919864
	Unknown gene	n/f	1.29661	up	0.00128486
	Neutral Cholesterol Ester Hydrolase 1	nceh1	1.29735	up	0.0351585
	Peptidylprolyl Isomerase E	ppie	1.29835	up	0.0278925
	DENN Domain Containing 3	dennd3	1.29897	up	0.00319295
	Capping Actin Protein, Gelsolin Like	capg	1.29929	up	0.00983237
	Unknown gene	n/f	1.30149	up	0.0277287
	Ring Finger Protein 186	rnf186	1.30415	up	0.00352509
	Unknown gene	n/f	1.30487	up	0.0254105
	Ubiquitin Like Modifier Activating Enzyme 1	uba1	1.30631	up	0.0108707
	Unknown gene	n/f	1.3067	up	0.00728663
	Unknown gene	n/f	1.30763	up	0.0287859
	SEC24 Homolog A, COPII Coat Complex Component	sc24a	1.30789	up	0.0329612
	Unknown gene	n/f	1.30846	up	0.0396969
	L-2-Hydroxyglutarate Dehydrogenase	l2hgdh	1.30881	up	0.0494286
	Unknown gene	n/f	1.31538	up	0.0295108
	Zinc Finger Protein 235	znf235	1.3158	up	0.0163178
	Unknown gene	n/f	1.31703	up	0.027055
	Matrix AAA Peptidase Interacting Protein 1	maip1	1.31839	up	0.0383557
	Cysteine And Glycine Rich Protein 1	csrp1	1.32034	up	0.0273765
	Zinc Finger CCCH-Type Containing 7A	zc3h7a	1.324	up	0.014816
	Tumor Protein P63	tp63	1.32407	up	0.0492341
	Unknown gene	n/f	1.32418	up	0.0471879
	Unknown gene	n/f	1.32477	up	0.00148461
	Unknown gene	n/f	1.32526	up	0.0157738
	Unknown gene	n/f	1.32986	up	0.0288582
	Cytochrome P450 Family 27 Subfamily A Member 1	cyp27a1	1.3302	up	0.0305237
	Adaptor Related Protein Complex 1 Subunit Mu 2	ap1m2	1.33196	up	0.0171718
	Unknown gene	n/f	1.33199	up	0.0152662
	Unknown gene	n/f	1.33447	up	0.0276849
	Centromere Protein P	cenpp	1.33656	up	0.0465631
	N-Acylsphingosine Amidohydrolase 1	asah1	1.33825	up	0.033731
	Unknown gene	n/f	1.33904	up	0.0149628
	Unknown gene	n/f	1.34005	up	0.0371177
	Tenascin XB	tnxb	1.34294	up	0.0329116
	Unknown gene	n/f	1.34726	up	0.0239219
	Unknown gene	n/f	1.35194	up	0.0166199
	Unknown gene	n/f	1.35222	up	0.029989
	Unknown gene	n/f	1.35238	up	0.024195
	Prosaposin	psap	1.3569	up	0.0264451
	Unknown gene	n/f	1.35697	up	0.0281107
	Unknown gene	n/f	1.35744	up	0.0459439
	Unknown gene	n/f	1.35938	up	0.0459871
	Unknown gene	n/f	1.36056	up	0.00936727
	Unknown gene	n/f	1.36137	up	0.00360996
	Unknown gene	n/f	1.36371	up	0.00286672
	Serine/Threonine Kinase 26	stk26	1.36793	up	0.0489928
	SLIT And NTRK Like Family Member 6	slitrk6	1.37164	up	0.0187551
	Unknown gene	n/f	1.37193	up	0.00769358
	ERCC Excision Repair 6 Like, Spindle Assembly Checkpoint Helicase	erc6l	1.37267	up	0.0369376
	Unknown gene	n/f	1.37313	up	0.0398417
	RNA Pseudouridine Synthase Domain Containing 1	rusd1	1.37838	up	0.0240279
	Unknown gene	n/f	1.37866	up	0.0492134
	Unknown gene	n/f	1.37877	up	0.00254901
	Unknown gene	n/f	1.38111	up	0.0492708
	Septin 9	septin9	1.3813	up	0.0207008
	Unknown gene	n/f	1.3833	up	0.00574133
	Unknown gene	n/f	1.38438	up	0.0172243
	Antizyme Inhibitor 1	azin1	1.38598	up	0.0404114
	Unknown gene	n/f	1.38921	up	0.0454736
	Unknown gene	n/f	1.40231	up	0.0463187
	Unknown gene	n/f	1.40562	up	0.0486009
	Unknown gene	n/f	1.40665	up	0.00573425
	STIP1 Homology And U-Box Containing Protein 1	stub1	1.41488	up	0.0422762
	Unknown gene	n/f	1.41579	up	0.00868372
	Serine Peptidase Inhibitor, Kunitz Type 1	spint1	1.42178	up	0.0160093
	Unknown gene	n/f	1.42257	up	0.00417631
	Solute Carrier Family 6 Member 6	slc6a6	1.4238	up	0.0179874
	Unknown gene	n/f	1.4241	up	0.0292331
	Unknown gene	n/f	1.42474	up	0.0285805
	Unknown gene	n/f	1.43195	up	0.0220192
	Unknown gene	n/f	1.43537	up	0.0342335
	Unknown gene	n/f	1.43819	up	0.0104946
	Unknown gene	n/f	1.43849	up	0.0139629
	Integrin Subunit Alpha 6	itga6	1.43866	up	0.0293648
	Unknown gene	n/f	1.44401	up	0.0365423
	Scm Polycomb Group Protein Homolog 1	scmh1	1.44708	up	0.0406411
	Mitochondrial Calcium Uniporter Dominant Negative Subunit Beta	mcub	1.44723	up	0.0480609
	Adenosylhomocysteinase	ahcy	1.44801	up	0.0497801
	Unknown gene	n/f	1.45037	up	0.0172633
	Unknown gene	n/f	1.45068	up	0.00954517
	Unknown gene	n/f	1.45113	up	0.00738624
	Unknown gene	n/f	1.45123	up	0.000181409
	Unknown gene	n/f	1.45194	up	0.0348174
	Unknown gene	n/f	1.45378	up	0.0422717
	Unknown gene	n/f	1.45958	up	0.0491882
	Unknown gene	n/f	1.46004	up	0.0148081
	Unknown gene	n/f	1.46249	up	0.019567
	Immediate Early Response 3	ier3	1.46267	up	0.00350777
	Grainyhead Like Transcription Factor 2	grhl2	1.46713	up	0.0115156
	Unknown gene	n/f	1.47112	up	0.00981061
	RAP1 GTPase Activating Protein	rap1gap	1.47147	up	0.0317936
	Tetratricopeptide Repeat Domain 31	ttc31	1.47397	up	0.0415507
	Glycine Decarboxylase	gldc	1.47887	up	0.0291815
	MLLT1 Super Elongation Complex Subunit	mllt1	1.48294	up	0.0133386
	Unknown gene	n/f	1.48613	up	0.0371406
	Unknown gene	n/f	1.48655	up	0.0182957
	Unknown gene	n/f	1.48703	up	0.0432097
	Arylsulfatase Family Member K	arsk	1.48874	up	0.00898226
	Grainyhead Like Transcription Factor 1	grhl1	1.49423	up	0.00627421
	Unknown gene	n/f	1.50874	up	0.0442739
	Unknown gene	n/f	1.52079	up	0.0393776
	HLF Transcription Factor, PAR BZIP Family Member	hlf	1.52229	up	0.0231721
	Tumor Protein P73	tp73	1.54139	up	0.0230735
	TSC22 Domain Family Member 1	tsc22d1	1.54648	up	0.0328531
	Hippocalcin Like 4	hpcal4	1.5511	up	0.0292431
	G Protein Subunit Gamma 4	gng4	1.55702	up	0.000167255
	Transmembrane Channel Like 6	tmc6	1.55976	up	0.0359928
	Leucine Rich Repeat Containing 45	lrrc45	1.5732	up	0.0495415
	Unknown gene	n/f	1.58398	up	0.0429738
	Embryonal Fyn-Associated Substrate	efs	1.58444	up	0.0178318
	MAX Dimerization Protein MGA	mga	1.58761	up	0.033793
	Cytochrome B5 Reductase 2	cyb5r2	1.59443	up	0.0379338
	Unknown gene	n/f	1.59854	up	0.00101878
	Unknown gene	n/f	1.60238	up	0.0103635
	Zinc Finger Protein 224	znf224	1.6121	up	0.0167254
	Unknown gene	n/f	1.61425	up	0.0206534
	Family With Sequence Similarity 83 Member D	fam83d	1.61523	up	0.00351694
	IGF Like Family Receptor 1	igflr1	1.63003	up	0.0335065
	Unknown gene	n/f	1.63271	up	0.0164129
	Myoferlin	myof	1.63413	up	0.0445329
	Unknown gene	n/f	1.64373	up	0.0421523
	Collagen Type VII Alpha 1 Chain	col7a1	1.64815	up	0.0382834
	Immunoglobulin Superfamily Member 8	igsf8	1.6582	up	0.0468119
	Unknown gene	n/f	1.66495	up	0.00990512
	TRAF3 Interacting Protein 2	traf3ip2	1.66567	up	0.00461966
	Unknown gene	n/f	1.73178	up	0.0384548
	TRAF2 And NCK Interacting Kinase	tnik	1.75423	up	0.015883
	Basic Helix-Loop-Helix ARNT Like 1	bmal1	1.78602	up	0.00182333
	Transmembrane Protein 178A	tmem178a	1.80496	up	0.0139174
	Unknown gene	n/f	1.81615	up	0.0362789
	Nudix Hydrolase 14	nudt14	1.85157	up	0.00518501
	Unknown gene	n/f	1.88224	up	0.00565808
	Unknown gene	n/f	1.89664	up	0.0360498
	Reticulophagy Regulator 1	retreg1	1.898	up	0.033688
	Unknown gene	n/f	1.93135	up	0.0378542
	Chromatin Assembly Factor 1 Subunit B	chaf1b	1.93293	up	0.0406226
	Unknown gene	n/f	2.02642	up	0.024769
	Fas Apoptotic Inhibitory Molecule 2	faim2	2.05914	up	0.0439993
	SH3GL Interacting Endocytic Adaptor 1	sgip1	2.06569	up	0.0255539
	Unknown gene	n/f	2.07224	up	0.01124
	ZNF593 Opposite Strand	znf593os	2.09964	up	0.0284076
	Ribosomal Protein L14	rpl14	2.10037	up	0.00301018
	Adhesion G Protein-Coupled Receptor G7	adgrg7	2.10932	up	0.01717
	Unknown gene	n/f	2.16883	up	0.0305027
	Unknown gene	n/f	2.1998	up	0.0230394
	CD38 Molecule	cd38	2.20165	up	0.00179879
	Flotillin 1	flot1	2.23403	up	0.0215241
	Otoancorin	otoa	2.23432	up	0.0480633
	Unknown gene	n/f	2.27836	up	0.0252657
	Unknown gene	n/f	2.3124	up	0.00244029
	Unknown gene	n/f	2.32737	up	0.0499947
	M-Phase Phosphoprotein 10	mphosph10	2.34763	up	0.0436425
	Unknown gene	n/f	2.35804	up	0.0327604
	Unknown gene	n/f	2.37319	up	0.0446374
	Unknown gene	n/f	2.40976	up	0.0301507
	Potassium Voltage-Gated Channel Subfamily A Regulatory Beta Subunit 2	kcnab2	2.42805	up	0.0432382
	G Protein-Coupled Receptor 153	gpr153	2.44155	up	0.0448434
	Unknown gene	n/f	2.48027	up	0.0116233
	Unknown gene	n/f	2.54037	up	0.0287961
	HYDIN Axonemal Central Pair Apparatus Protein	hydin	2.55193	up	0.0230172
	GTPase, IMAP Family Member 4	gimap4	2.71155	up	0.0302581
	ST6 N-Acetylgalactosaminide Alpha-2,6-Sialyltransferase 6	st6galnac6	2.73003	up	0.0443639
	Serine Protease 2	prss2	2.77496	up	0.00319258
	Unknown gene	n/f	2.84223	up	0.00902319
	Unknown gene	n/f	2.84774	up	0.0409786
	Unknown gene	n/f	2.89458	up	0.00872248
	Unknown gene	n/f	2.9589	up	0.0087891
	FAM20C Golgi Associated Secretory Pathway Kinase	fam20c	3.08672	up	0.00926479
	HECT And RLD Domain Containing E3 Ubiquitin Protein Ligase 2	herc2	3.11988	up	0.0381756
	Unknown gene	n/f	3.22603	up	0.0450377
	TBC1 Domain Family Member 22A	tbc1d22a	3.26	up	0.0185917
	Unknown gene	n/f	3.28285	up	0.0296677
	Unknown gene	n/f	3.39827	up	0.0135771
	Tankyrase	tnks	3.66854	up	0.0097741
	Solute Carrier Family 7 Member 2	slc7a2	3.71394	up	0.0128019
	Unknown gene	n/f	4.79497	up	0.0313828
	Unknown gene	n/f	4.90213	up	0.0424935
	Unknown gene	n/f	5.47758	up	0.00545762
	TNF Receptor Superfamily Member 14	tnfrsf14	14.5277	up	0.0020502

## Sheet: Supplementary Table 2
	Supplementary Table 2 – Gene Ontology Biological Process, Molecular Function, and Cellular Component terms of the differentially expressed genes (DEGs) in the skin of gilthead seabream (Sparus aurata) fed experimental low fishmeal diets containing Debaryomyces hansenii (1.1%, 17.2 x 105 cfu; Yeast diet) or devoid of the probiotic (Control diet).
	Biological Process
	GO number	GO Term	Observed gene count	Background gene count	Strength	False Discovery Rate	Matching proteins
	GO:0008152	Metabolic process	146	8298	0.20	1.16E-9	CRY1, MRPS10, RRN3, LZTR1, SF3A1, AHCY, TXNL1, STUB1, FBL, CD38, RPS12, SKP1, TARDBP, AHR, MPHOSPH10, EIF3K, MLLT1, SESN2, SNRPA1, CYP27A1, MTHFS, PSMB7, MMP13, ADAM10, HERC2, MGRN1, EIF2AK4, LRP2, CBL, GPC1, YWHAE, NBN, L2HGDH, CBX8, TXNL4A, FGF18, RPMS17, BATF, CCNL1, UBXN7, TERF2IP, RRM1, PPID, FAM134B, NSUN5, ADAT1, ERCC4, TNKS, HNRNPD, DDX10, MRPL1, CHAF1B, ACSS1, MRPS11, SHMT1, LSM10, SIAH2…
	GO:0048519	Negative regulation of biological process	101	5389	0.22	4.41E-6	CRY1, CD22, RRN3, LZTR1, STUB1, MGA, CD38, RPS12, SKP1, TARDBP, AHR, MPHOSPH10, GRHL2, MLLT1, SESN2, PSMB7, PRKRIR, ADAM10, MGRN1, EIF2AK4, LRP2, CAPG, CBL, GPC1, YWHAE, TP63, NBN, ARHGDIA, CBX8, TMEM178A, TERF2IP, PPID, FAM134B, HOMER2, BPTF, ERCC4, TNKS, HNRNPD, SCMH1, SHMT1, FAIM2, SIAH2, TRIM25, CD28, PCM1, COL7A1, AZIN1, ADIPOR1, SPINT1, H1F0, ANXA2, TNFRSF14, C1D, TFRC, RTEL1, CLDN7, F11R, …
	GO:0048522	Positive regulation of cellular process	92	5579	0.17	0.0052	CRY1, RRN3, STUB1, MGA, HLF, CD38, SKP1, TARDBP, AHR, RAC2, GRHL2, SESN2, PSMB7, ADAM10, ARHGEF17, EIF2AK4, LRP2, CBL, GPC1, YWHAE, TP63, NBN, ARHGDIA, CBX8, FGF18, CCT5, BATF, CCT3, TERF2IP, PPID, BPTF, NSUN5, ERCC4, TNKS, HNRNPD, BAIAP2, LSM10, TRIM25, CD28, PCM1, BTLA, STARD10, AZIN1, ADIPOR1, SPINT1, H1F0, ANXA2, SOX12, TNFRSF14, SASH3, TFRC, RTEL1, CLDN7, CDC16, NRP2, F11R, PIM1, FZD8, ABCA1…
	GO:0044085	Cellular component biogenesis	72	2583	0.40	7.27E-10	RRN3, SF3A1, STAG2, FBL, SKP1, MPHOSPH10, EIF3K, RAC2, TUBG1, GRHL2, ADAM10, CAPG, GPC1, YWHAE, TP63, NBN, TXNL4A, CCT3, RRM1, PPID, NSUN5, TNKS, DDX10, MRPL1, CHAF1B, BAIAP2, MRPS11, SHMT1, SMC1A, PCM1, CIRH1A, COL7A1, H1F0, ANXA2, SOX12, C1D, MAP1LC3C, CLDN7, CSRP1, F11R, NDUFA1, SURF6, SET, ABCA1, TSR2, CENPP, FLOT1, TP73, ATL2, CENPO, GLDC, PRMT8, HYDIN, MST4, ACTN1, PSAP, RPL14, CHMP1A, ITGA…
	GO:0034641	Cellular nitrogen compound metabolic process	66	3282	0.26	4.6E-4	MRPS10, RRN3, SF3A1, AHCY, STUB1, FBL, RPS12, TARDBP, MPHOSPH10, EIF3K, MLLT1, SESN2, SNRPA1, MTHFS, ADAM10, HERC2, NBN, TXNL4A, RPMS17, BATF, CCNL1, TERF2IP, RRM1, NSUN5, ADAT1, ERCC4, HNRNPD, DDX10, MRPL1, CHAF1B, ACSS1, MRPS11, SHMT1, LSM10, SMC1A, TRIM25, CIRH1A, AZIN1, H1F0, C1D, RTEL1, ABCC2, PPIE, TSR2, TP73, ASAH1, NUDT14, AASS, PSAP, RPL14, ZC3H7A, MED13, FANCL, WIBG, ATP5J, RHOA, EIF1, …
	GO:0010556	Regulation of macromolecule biosynthetic process	66	3976	0.18	0.0473	CRY1, RRN3, LZTR1, MGA, HLF, CD38, TARDBP, AHR, EIF3K, GRHL2, MLLT1, SESN2, PSMB7, PRKRIR, EIF2AK4, TP63, NBN, CBX8, CCT5, BATF, CCT3, CCNL1, TERF2IP, PPID, BPTF, NSUN5, ERCC4, TNKS, HNRNPD, SCMH1, SHMT1, SIAH2, TRIM25, CD28, CIRH1A, H1F0, SOX12, C1D, TFRC, SET, PPIE, PIM1, ING1, FLOT1, SP2, TP73, ASAH1, IGF2BP2, DNM2, ACTN1, MED13, CHMP1A, ARNTL, AKAP12, WIBG, ITGA6, HIGD1A, RHOA, VGLL4, MBD3, C…
	GO:0006996	Organelle organization	61	3450	0.20	0.0254	RRN3, STAG2, FBL, SKP1, TARDBP, RAC2, TUBG1, SESN2, ARHGEF17, CAPG, YWHAE, TP63, NBN, CBX8, TERF2IP, PPID, FAM134B, BPTF, ERCC4, TNKS, CHAF1B, BAIAP2, MRPS11, SCMH1, SMC1A, PCM1, COL7A1, H1F0, ANXA2, MAP1LC3C, RTEL1, CSRP1, F11R, NDUFA1, SET, PHACTR4, TMEM38B, ABCA1, CENPP, TP73, ATL2, CENPO, PRMT8, DNM2, HYDIN, ACTN1, CHMP1A, MYO5A, ATP5J, HIGD1A, TNIK, RHOA, TNXB, MBD3, NDUFA5, DBNL, UQCRB, TRA…
	GO:0051128	Regulation of cellular component organization	55	2402	0.31	1.3E-4	CD22, RRN3, STUB1, CD38, RAC2, SESN2, ADAM10, CAPG, CBL, YWHAE, TP63, NBN, ARHGDIA, CCT5, CCT3, TERF2IP, ERCC4, TNKS, HNRNPD, BAIAP2, CD28, RASGRP2, ADIPOR1, H1F0, ANXA2, TFRC, RTEL1, CLDN7, CDC16, NRP2, F11R, SET, ABCA1, ING1, FLOT1, TP73, DNM2, GNG4, ARHGAP24, CHMP1A, STON1, DGKB, ITGA6, SEPT9, HIGD1A, TNIK, RHOA, VGLL4, LAMP2, DBNL, NEDD4, RAP1GAP, DAG1, MYCBP2, MID1IP1
	GO:0051246	Regulation of protein metabolic process	54	2828	0.24	0.0147	CRY1, STUB1, SKP1, TARDBP, EIF3K, RAC2, MLLT1, SESN2, EIF2AK4, LRP2, CBL, YWHAE, TP63, NBN, FGF18, CCNL1, TERF2IP, NSUN5, HNRNPD, SHMT1, SIAH2, CD28, COL7A1, AZIN1, SPINT1, ANXA2, TNFRSF14, TFRC, CDC16, SET, PIM1, PHACTR4, FZD8, FLOT1, TP73, IGF2BP2, GPRC5C, MST4, PSAP, ARNTL, AKAP12, WIBG, HIGD1A, TNIK, RHOA, VGLL4, DBNL, EIF1, NEDD4, SERPINH1, DAG1, MYCBP2, RAD23A, OAZ1
	GO:0050790	Regulation of catalytic activity	47	2386	0.25	0.0214	STUB1, SKP1, MPHOSPH10, RAC2, GRHL2, MLLT1, SESN2, CBL, YWHAE, TP63, NBN, ARHGDIA, CBX8, FGF18, CCNL1, ERCC4, TNKS, HNRNPD, SIAH2, COL7A1, TBC1D22A, AZIN1, RASGRP2, SPINT1, ANXA2, F11R, SET, PIM1, SERINC2, PHACTR4, FZD8, TP73, DNM2, GPRC5C, MST4, PSAP, ARHGAP24, ITGA6, HIGD1A, TNIK, RHOA, DBNL, RAP1GAP, SERPINH1, DAG1, OAZ1, MID1IP1
	GO:0007399	Nervous system development	45	2371	0.23	0.0421	RRN3, CD38, RAC2, GRHL2, ADAM10, EIF2AK4, LRP2, CAPG, GPC1, YWHAE, TP63, ARHGDIA, RRM1, BPTF, NSUN5, HNRNPD, BAIAP2, FAIM2, PCM1, SPINT1, SOX12, NRP2, IGSF8, PHACTR4, FZD8, FLOT1, TP73, IGF2BP2, DNM2, HYDIN, PSAP, MYO5A, ARNTL, ITGA6, ATP5J, TNIK, RHOA, MBD3, DBNL, SEPP1, NEDD4, RAP1GAP, TRAPPC4, DAG1, MYCBP2
	GO:0043933	Protein-containing complex subunit organization	42	1539	0.39	7.62E-5	MRPS10, RRN3, SF3A1, SKP1, EIF3K, TUBG1, ADAM10, CAPG, TP63, TXNL4A, RPMS17, CCT3, RRM1, PPID, BPTF, MRPL1, CHAF1B, MRPS11, SHMT1, COL7A1, H1F0, SOX12, MAP1LC3C, NDUFA1, SET, ABCA1, CENPP, TP73, ATL2, CENPO, GLDC, PRMT8, CHMP1A, WIBG, HIGD1A, LAMP2, NDUFA5, DBNL, UQCRB, TRAPPC4, SNUPN, MID1IP1
	GO:0033554	Cellular response to stress	41	1725	0.33	0.0022	CRY1, STUB1, SKP1, TARDBP, SESN2, PSMB7, HERC2, EIF2AK4, CBL, YWHAE, TP63, NBN, CBX8, BATF, TERF2IP, ERCC4, HNRNPD, CHAF1B, MRPS11, SMC1A, TRIM25, UBA1, MAP1LC3C, MYOF, RTEL1, PPIE, FLOT1, TP73, GPX3, DNM2, MST4, ARNTL, FANCL, HIGD1A, TNIK, RHOA, LAMP2, DBNL, NEDD4, DAG1, RAD23A
	GO:0044248	Cellular catabolic process	39	1758	0.30	0.0115	AHCY, STUB1, RPS12, SKP1, SESN2, MTHFS, PSMB7, HERC2, CBL, GPC1, FAM134B, HNRNPD, SHMT1, SIAH2, TRIM25, UBA1, H1F0, MAP1LC3C, GAD1, CDC16, FBXW4, ABCC2, HOGA1, UBR4, GLDC, ASAH1, GPX3, AASS, PSAP, RPL14, ARNTL, WIBG, LAMP2, NEDD4, TRAPPC4, ZNRF3, RPL18, RAD23A, CSDE1
	GO:1902531	Regulation of intracellular signal transduction	39	1807	0.29	0.0165	CD22, RRN3, LZTR1, RAC2, SESN2, MGRN1, ARHGEF17, LRP2, CBL, TP63, NBN, ARHGDIA, FGF18, TERF2IP, HOMER2, TRIM25, CD28, ADIPOR1, TFRC, CYTH1, F11R, FZD8, ABCA1, FLOT1, TP73, DNM2, PSAP, ARHGAP24, MYO5A, ARNTL, AKAP12, TNIK, RHOA, VGLL4, MBD3, DBNL, NEDD4, RAP1GAP, DAG1
	GO:0044403	Symbiotic process	29	865	0.48	1.5E-4	RPS12, SKP1, TARDBP, AP1M2, PSMB7, EIF2AK4, CBL, YWHAE, NBN, PPID, TRIM25, CD28, ANXA2, TNFRSF14, TFRC, NRP2, F11R, SET, UBR4, TP73, RPL14, HLA-A, CHMP1A, RHOA, PVR, NEDD4, DAG1, RPL18, RAD23A
	GO:0016567	Protein ubiquitination	21	729	0.41	0.0224	LZTR1, STUB1, SKP1, PSMB7, HERC2, MGRN1, CBL, CBX8, TNKS, SIAH2, TRIM25, UBA1, CDC16, FBXW4, UBR4, HLA-A, FANCL, NEDD4, PHC1, ZNRF3, MYCBP2
	GO:0061024	Membrane organization	21	796	0.38	0.045	TARDBP, RAC2, LRP2, CBL, YWHAE, TP63, BAIAP2, COL7A1, ANXA2, MYOF, TFRC, ABCA1, FLOT1, TP73, ATL2, DNM2, PSAP, CHMP1A, ATP5J, RHOA, TRAPPC4
	GO:0051129	Negative regulation of cellular component organization	20	713	0.40	0.0338	CD38, CAPG, NBN, ARHGDIA, TERF2IP, ERCC4, TNKS, H1F0, TFRC, RTEL1, CLDN7, F11R, SET, DNM2, ARHGAP24, HIGD1A, RHOA, LAMP2, RAP1GAP, MID1IP1
	GO:0022613	Ribonucleoprotein complex biogenesis	16	423	0.53	0.0118	RRN3, SF3A1, FBL, MPHOSPH10, EIF3K, TXNL4A, NSUN5, DDX10, MRPL1, MRPS11, CIRH1A, C1D, SURF6, TSR2, RPL14, SNUPN
	GO:0022411	Cellular component disassembly	14	395	0.50	0.0338	MRPS10, MMP13, ADAM10, RPMS17, FAM134B, MRPL1, MRPS11, H1F0, MAP1LC3C, SET, FLOT1, CHMP1A, WIBG, LAMP2
	GO:0051056	Regulation of small gtpase mediated signal transduction	13	320	0.56	0.0224	LZTR1, RAC2, ARHGEF17, CBL, ARHGDIA, CYTH1, F11R, ABCA1, FLOT1, DNM2, ARHGAP24, RHOA, RAP1GAP
	GO:0071496	Cellular response to external stimulus	12	309	0.54	0.0418	SESN2, EIF2AK4, CBL, TNKS, MAP1LC3C, F11R, PIM1, MST4, ITGA6, HIGD1A, LAMP2, DAG1
	GO:0022409	Positive regulation of cell-cell adhesion	11	272	0.56	0.0473	CD28, BTLA, SOX12, TNFRSF14, SASH3, TFRC, F11R, FLOT1, HLA-A, ITGA6, RHOA
	GO:0032204	Regulation of telomere maintenance	8	83	0.94	0.0041	NBN, CCT5, CCT3, TERF2IP, ERCC4, TNKS, HNRNPD, RTEL1
	GO:0002821	Positive regulation of adaptive immune response	7	106	0.77	0.0435	EIF2AK4, CD28, SASH3, TFRC, HLA-A, PVR, MR1
	GO:0052126	Movement in host environment	7	108	0.77	0.0454	CBL, PPID, TNFRSF14, TFRC, F11R, PVR, DAG1
	GO:0006513	Protein monoubiquitination	6	65	0.92	0.0287	SKP1, MGRN1, CBL, TRIM25, FANCL, NEDD4
	GO:0048643	Positive regulation of skeletal muscle tissue development	4	25	1.16	0.045	GPC1, FLOT1, ARNTL, NACA
	Molecular Function
	GO number	GO Term	Observed gene count	Background gene count	Strength	False Discovery Rate	Matching proteins
	GO:0003723	RNA binding	48	1649	0.42	2.45E-06	SF3A1,FBL,NUFIP2,RPS12,TARDBP,MPHOSPH10,EIF3K,SNRPA1,PNO1,EIF2AK4,YWHAE,CBX8,CCT5,RPMS17,CCT3,NSUN5,ADAT1,HNRNPD,DDX10,MRPL1,MRPS11,SHMT1,LSM10,SMC1A,TRIM25,CIRH1A,UBA1,H1F0,ANXA2,C1D,TFRC,CSRP1,SURF6,PPIE,IGF2BP2,ACTN1,RPL14,ZC3H7A,HLA-A,MYO5A,WIBG,GPATCH4,EIF1,RNPC3,SERPINH1,RPL18,SNUPN,CSDE1
	GO:0005515	Protein binding	119	7026	0.18	2.02E-05	CRY1,CD22,RRN3,LZTR1,AHCY,STUB1,MGA,FBL,CD38,TTC1,SKP1,TARDBP,AHR,RAC2,AP1M2,TUBG1,PRKRIR,ADAM10,HERC2,ARHGEF17,LRP2,CAPG,CBL,GPC1,YWHAE,TP63,NBN,ARHGDIA,CBX8,FGF18,CCT5,CCT3,UBXN7,TERF2IP,RRM1,PPID,HOMER2,BPTF,ERCC4,TNKS,HNRNPD,CHAF1B,BAIAP2,SCMH1,SHMT1,SIAH2,SMC1A,TRIM25,CD28,PCM1,TBC1D22A,RASGRP2,ADIPOR1,ANXA2,TNFRSF14,C1D,MAP1LC3C,GAD1,TFRC,RTEL1,CLDN7,NRP2,CYTH1,CSRP1,F11R,ABCC2,HOGA1,SET,PI…
	GO:0019904	Protein domain specific binding	24	716	0.48	0.0018	STUB1,SKP1,ADAM10,LRP2,CAPG,CBL,YWHAE,TP63,RRM1,HOMER2,BAIAP2,CLDN7,F11R,ABCC2,FZD8,DNM2,CHMP1A,MYO5A,IPCEF1,RHOA,LAMP2,DBNL,NEDD4,DAG1
	GO:0044877	Protein-containing complex binding	31	1216	0.36	0.0077	CD22,FBL,AHR,EIF3K,MMP13,ADAM10,CAPG,YWHAE,HOMER2,ERCC4,SMC1A,H1F0,GAD1,TFRC,F11R,PIM1,ABCA1,DNM2,ACTN1,HLA-A,MYO5A,WIBG,ITGA6,ATP5J,TNXB,DBNL,EIF1,TAGLN,SERPINH1,RAD23A,MR1
	GO:0019899	Enzyme binding	45	2239	0.26	0.0234	CRY1,CD22,RRN3,LZTR1,STUB1,FBL,RAC2,ADAM10,HERC2,ARHGEF17,CBL,YWHAE,ARHGDIA,UBXN7,TERF2IP,HNRNPD,SIAH2,CD28,TBC1D22A,RASGRP2,ADIPOR1,ANXA2,TNFRSF14,MAP1LC3C,TFRC,RTEL1,CYTH1,PHACTR4,FZD8,ABCA1,FLOT1,SP2,TP73,GLDC,PRMT8,DNM2,PSAP,MYO5A,AKAP12,FANCL,LAMP2,NEDD4,RAP1GAP,MYCBP2,RAD23A
	Cellular Component
	GO number	GO Term	Observed gene count	Background gene count	Strength	False Discovery Rate	Matching proteins
	GO:0043231	Intracellular membrane-bounded organelle	158	10761	0.12	1.99E-05	CRY1,MRPS10,RRN3,LZTR1,SF3A1,AHCY,TXNL1,STAG2,STUB1,MGA,FBL,NUFIP2,HLF,CD38,RPS12,TTC1,SKP1,TARDBP,AHR,MPHOSPH10,EIF3K,RAC2,AP1M2,TUBG1,GRHL2,MLLT1,SESN2,SNRPA1,CYP27A1,MTHFS,PSMB7,PRKRIR,ADAM10,HERC2,MGRN1,PNO1,LRP2,CAPG,CBL,GPC1,YWHAE,TP63,NBN,L2HGDH,CBX8,TXNL4A,FGF18,RPMS17,BATF,CCNL1,UBXN7,TERF2IP,RRM1,PPID,FAM134B,BPTF,NSUN5,ERCC4,TNKS,HNRNPD,DDX10,MRPL1,CHAF1B,BAIAP2,ACSS1,MRPS11,SCMH1,SHMT…
	GO:0032991	Protein-containing complex	104	5073	0.27	7.00E-09	MRPS10,LZTR1,SF3A1,TXNL1,STAG2,STUB1,MGA,FBL,NUFIP2,RPS12,SKP1,TARDBP,AHR,MPHOSPH10,EIF3K,AP1M2,TUBG1,MLLT1,SESN2,SNRPA1,PSMB7,ADAM10,EIF2AK4,LRP2,CAPG,CBL,YWHAE,TP63,NBN,CBX8,TXNL4A,CCT5,RPMS17,CCT3,UBXN7,TERF2IP,RRM1,BPTF,ERCC4,TNKS,HNRNPD,MRPL1,CHAF1B,MRPS11,LSM10,C7,SMC1A,CD28,PCM1,CIRH1A,COL7A1,C15orf48,H1F0,ANXA2,SOX12,C1D,TFRC,CDC16,NRP2,SDHC,F11R,FBXW4,NDUFA1,SET,PPIE,FZD8,FLOT1,KCNAB2,CE…
	GO:0005829	Cytosol	91	5193	0.20	0.00011	AHCY,TXNL1,STAG2,STUB1,NUFIP2,RPS12,TTC1,SKP1,AHR,EIF3K,RAC2,AP1M2,TUBG1,MLLT1,SESN2,GIMAP4,MTHFS,PSMB7,HERC2,MGRN1,PNO1,ARHGEF17,EIF2AK4,CBL,GPC1,YWHAE,NBN,ARHGDIA,TXNL4A,CCT5,CCT3,UBXN7,TERF2IP,RRM1,PPID,HOMER2,TNKS,HNRNPD,BAIAP2,SHMT1,SIAH2,SMC1A,TRIM25,CD28,PCM1,STARD10,AZIN1,UBA1,RASGRP2,ANXA2,MAP1LC3C,CDC16,CYTH1,FBXW4,NDUFA1,SET,PPIE,PIM1,UBR4,CENPP,KCNAB2,TP73,CENPO,IGF2BP2,DNM2,NUDT14,MS…
	GO:0070062	Extracellular exosome	50	2099	0.33	3.97E-05	CD22,AHCY,FBL,CD38,RAC2,ADAM10,MGRN1,LRP2,CAPG,GPC1,YWHAE,ARHGDIA,CCT5,CCT3,BPTF,BAIAP2,SHMT1,C7,UBA1,SPINT1,ANXA2,MYOF,TFRC,CSRP1,F11R,IGSF8,SERINC2,FLOT1,ASAH1,GPX3,DNM2,GNG4,GPRC5C,MST4,ACTN1,PSAP,RPL14,HLA-A,CHMP1A,MYO5A,TNIK,RHOA,TNXB,LAMP2,DBNL,ABHD14B,SEPP1,NEDD4,DAG1,NACA
	GO:0031410	Cytoplasmic vesicle	45	2386	0.23	0.0151	CD22,LZTR1,AHCY,CD38,RAC2,AP1M2,TUBG1,PSMB7,ADAM10,MGRN1,LRP2,CAPG,GPC1,YWHAE,BAIAP2,SIAH2,COL7A1,ANXA2,MAP1LC3C,GAD1,MYOF,TFRC,F11R,PPIE,ABCA1,UBR4,FLOT1,KCNAB2,ASAH1,DNM2,GPRC5C,MST4,ACTN1,PSAP,HLA-A,CHMP1A,MYO5A,STON1,TNIK,RHOA,LAMP2,DBNL,SEPP1,TRAPPC4,MR1
	GO:0070161	Anchoring junction	23	820	0.40	0.0045	RAC2,GRHL2,ADAM10,CBL,YWHAE,BAIAP2,STARD10,ANXA2,CLDN7,CYTH1,CSRP1,F11R,ABCC2,FLOT1,DNM2,ACTN1,ARHGAP24,AKAP12,ITGA6,RHOA,PVR,DAG1,RPL18
	GO:1990904	Ribonucleoprotein complex	22	677	0.47	0.0009	MRPS10,SF3A1,FBL,NUFIP2,RPS12,TARDBP,MPHOSPH10,EIF3K,SNRPA1,EIF2AK4,TXNL4A,RPMS17,HNRNPD,MRPL1,MRPS11,LSM10,CIRH1A,PPIE,RPL14,EIF1,RNPC3,RPL18
	GO:0098552	Side of membrane	16	531	0.43	0.0189	CD22,LRP2,CD28,TNFRSF14,TFRC,CYTH1,ABCA1,FLOT1,KCNAB2,PRMT8,GNG4,HLA-A,ITGA6,RHOA,DAG1,MR1
	GO:0098978	Glutamatergic synapse	14	361	0.54	0.0053	ADAM10,YWHAE,HOMER2,BAIAP2,NRP2,FLOT1,DNM2,ACTN1,MYO5A,DGKB,TNIK,RHOA,NEDD4,DAG1
	GO:0001726	Ruffle	9	179	0.66	0.0141	CAPG,BAIAP2,RASGRP2,ANXA2,DNM2,ACTN1,MYO5A,RHOA,DBNL
	GO:0005840	Ribosome	9	213	0.58	0.0376	MRPS10,NUFIP2,RPS12,EIF2AK4,RPMS17,MRPL1,MRPS11,RPL14,RPL18
	GO:0042470	Melanosome	7	104	0.78	0.0141	AHCY,CAPG,YWHAE,ANXA2,TFRC,FLOT1,MYO5A
	GO:0070469	Respirasome	6	95	0.76	0.0398	C15orf48,SDHC,NDUFA1,HIGD1A,NDUFA5,UQCRB

## Sheet: Supplementary Table 3
	Supplementary Table 3 – Representative cluster of the functional enrichment network for biological processes based on the related functions of the differentially expressed genes (DEGs) in the skin of gilthead seabream (Sparus aurata) fed experimental low fishmeal diets containing Debaryomyces hansenii (1.1%, 17.2 x 105 cfu; Yeast diet) or devoid of the probiotic (Control diet).
	Metabolic cluster
	Node GO	Node GO Term	Node Groups	Node Number	Associated Genes Found
	GO:0044085	cellular component biogenesis	Group0	1	[ABCA1, ACTN1, ADAM10, ANXA2, C1D, CCT3, CHAF1B, CHMP1A, CSDE1, DAG1, DBNL, DDX10, DNM2, EIF3K, FBL, FLOT1, GPC1, GRHL2, H1-0, HIGD1A, ITGA6, MAP1LC3C, MBD3, MID1IP1, MPHOSPH10, MRPL1, MRPS11, MYCBP2, NDUFA1, NDUFA5, NEDD4, NSUN5, PPID, PRMT8, RAC2, RAP1A, RHOA, RPL14, RRM1, RRN3, RTEL1, SCMH1, SELENOP, SET, SF3A1, SHMT1, SMC1A, SNRPA1, STUB1, TFRC, TNIK, TNKS, TNXB, TP63, TP73, TRAPPC4, TSR2, TX…
	GO:0044237	cellular metabolic process	Group1	1	[AASS, ABCA1, ABCC2, ABHD14B, ACSS1, ACTN1, ADAM10, ADAT1, ADIPOR1, AHCY, AHR, ANXA2, ARNTL, ASAH1, ATP5PF, AZIN1, BATF, BPHL, BPTF, C1D, CBL, CBX8, CCNL1, CCT3, CCT5, CD38, CDC16, CHAF1B, CHMP1A, CRY1, CSDE1, CYP27A1, DAG1, DDX10, DGKB, DNM2, EIF1, EIF2AK4, EIF3K, ERCC4, FANCL, FBL, FBXW4, FGF18, FLOT1, FZD8, GAD1, GLDC, GLYAT, GPC1, GPRC5C, GPX3, GRHL2, H1-0, HERC2, HLF, HNRNPD, HOGA1, IGF2BP2,…
	GO:0008152	metabolic process	Group2	1	[AASS, ABCA1, ABCC2, ABHD14B, ACSS1, ACTN1, ADAM10, ADAT1, ADIPOR1, AHCY, AHR, AKAP12, ANXA2, ARNTL, ASAH1, ATP5PF, AZIN1, BATF, BPHL, BPTF, C1D, CBL, CBX8, CCNL1, CCT3, CCT5, CD38, CDC16, CHAF1B, CHMP1A, COL7A1, CRY1, CSDE1, CYB5R2, CYP27A1, DAG1, DDX10, DGKB, DNM2, EIF1, EIF2AK4, EIF3K, ERCC4, FANCL, FBL, FBXW4, FGF18, FLOT1, FZD8, GAD1, GLDC, GLYAT, GPC1, GPRC5C, GPX3, GRHL2, H1-0, HERC2, HLA-…
	GO:0022613	ribonucleoprotein complex biogenesis	Group3	1	[C1D, DDX10, EIF3K, FBL, MPHOSPH10, MRPL1, MRPS11, NEDD4, NSUN5, RPL14, RRN3, SF3A1, SNRPA1, TSR2, TXNL4A, UTP4]
	GO:0006364	rRNA processing	Group3	2	[C1D, DDX10, FBL, MPHOSPH10, MRPL1, MRPS11, NEDD4, NSUN5, RPL14, TSR2, UTP4]
	GO:0043604	amide biosynthetic process	Group4	1	[ACSS1, ASAH1, CSDE1, EIF1, EIF2AK4, EIF3K, HNRNPD, IGF2BP2, MRPL1, MRPS10, MRPS11, MRPS17, MYCBP2, NACA, NSUN5, RHOA, RPL14, RPL18, RPS12, SESN2, SHMT1, TARDBP]
	GO:0006412	translation	Group4	2	[CSDE1, EIF1, EIF2AK4, EIF3K, HNRNPD, IGF2BP2, MRPL1, MRPS10, MRPS11, MRPS17, NACA, NSUN5, RHOA, RPL14, RPL18, RPS12, SESN2, SHMT1, TARDBP]
	GO:0009056	catabolic process	Group5	2	[AASS, ABCC2, AHCY, ANXA2, ARNTL, ASAH1, AZIN1, C1D, CBL, CDC16, CHMP1A, CSDE1, CYP27A1, ERCC4, FBXW4, GAD1, GLDC, GLYAT, GPC1, GPX3, HERC2, HNRNPD, HOGA1, IGF2BP2, LAMP2, LRP2, MAP1LC3C, MMP13, MTHFS, MYCBP2, NCEH1, NEDD4, OAZ1, PSAP, PSMB7, RETREG1, SESN2, SHMT1, SIAH2, SKP1, STUB1, TARDBP, TRAPPC4, TRIM25, UBA1, UBR4, UBXN7, VGLL4, ZNRF3]
	GO:0044248	cellular catabolic process	Group5	3	[AASS, ABCC2, AHCY, ANXA2, ARNTL, ASAH1, C1D, CBL, CDC16, CHMP1A, CSDE1, ERCC4, FBXW4, GAD1, GLDC, GLYAT, GPC1, GPX3, HERC2, HNRNPD, HOGA1, IGF2BP2, LAMP2, MAP1LC3C, MTHFS, NEDD4, PSAP, PSMB7, RETREG1, SESN2, SHMT1, SIAH2, SKP1, STUB1, TARDBP, TRAPPC4, TRIM25, UBA1, UBR4, UBXN7, ZNRF3]
	GO:1901575	organic substance catabolic process	Group5	6	[AASS, ABCC2, AHCY, ANXA2, ARNTL, ASAH1, AZIN1, C1D, CBL, CDC16, CHMP1A, CSDE1, CYP27A1, FBXW4, GAD1, GLDC, GPC1, HERC2, HNRNPD, HOGA1, IGF2BP2, LAMP2, LRP2, MTHFS, MYCBP2, NCEH1, NEDD4, OAZ1, PSMB7, SESN2, SHMT1, SIAH2, SKP1, STUB1, TARDBP, TRIM25, UBA1, UBR4, UBXN7, VGLL4, ZNRF3]
	GO:0009057	macromolecule catabolic process	Group5	4	[ANXA2, ARNTL, AZIN1, C1D, CBL, CDC16, CHMP1A, CSDE1, FBXW4, GPC1, HERC2, HNRNPD, IGF2BP2, LAMP2, LRP2, MYCBP2, NEDD4, OAZ1, PSMB7, SIAH2, SKP1, STUB1, TARDBP, TRIM25, UBA1, UBR4, UBXN7, VGLL4, ZNRF3]
	GO:1901565	organonitrogen compound catabolic process	Group5	1	[AASS, ABCC2, AHCY, ANXA2, ARNTL, ASAH1, AZIN1, C1D, CBL, CDC16, CHMP1A, FBXW4, GAD1, GLDC, GPC1, HERC2, HOGA1, LAMP2, LRP2, MTHFS, MYCBP2, NEDD4, OAZ1, PSMB7, SHMT1, SIAH2, SKP1, STUB1, TRIM25, UBA1, UBR4, UBXN7, VGLL4, ZNRF3]
	GO:0030163	protein catabolic process	Group5	5	[ANXA2, ARNTL, AZIN1, C1D, CBL, CDC16, CHMP1A, FBXW4, GPC1, HERC2, LAMP2, LRP2, MYCBP2, NEDD4, OAZ1, PSMB7, SIAH2, SKP1, STUB1, TRIM25, UBA1, UBR4, UBXN7, VGLL4, ZNRF3]
	GO:0006807	nitrogen compound metabolic process	Group6	2	[AASS, ABCA1, ABCC2, ABHD14B, ACSS1, ACTN1, ADAM10, ADAT1, AHCY, AHR, ANXA2, ARNTL, ASAH1, ATP5PF, AZIN1, BATF, BPHL, BPTF, C1D, CBL, CBX8, CCNL1, CCT3, CCT5, CD38, CDC16, CHAF1B, CHMP1A, COL7A1, CRY1, CSDE1, DAG1, DDX10, DNM2, EIF1, EIF2AK4, EIF3K, ERCC4, FANCL, FBL, FBXW4, FGF18, FLOT1, FZD8, GAD1, GLDC, GLYAT, GPC1, GPRC5C, GRHL2, H1-0, HERC2, HLF, HNRNPD, HOGA1, IGF2BP2, ING1, ITGA6, LAMP2, L…
	GO:0044238	primary metabolic process	Group6	8	[AASS, ABCA1, ABHD14B, ACSS1, ACTN1, ADAM10, ADAT1, ADIPOR1, AHCY, AHR, ANXA2, ARNTL, ASAH1, ATP5PF, AZIN1, BATF, BPHL, BPTF, C1D, CBL, CBX8, CCNL1, CCT3, CCT5, CD38, CDC16, CHAF1B, CHMP1A, COL7A1, CRY1, CSDE1, CYB5R2, CYP27A1, DAG1, DDX10, DGKB, DNM2, EIF1, EIF2AK4, EIF3K, ERCC4, FANCL, FBL, FBXW4, FGF18, FLOT1, FZD8, GAD1, GLDC, GLYAT, GPC1, GPRC5C, GRHL2, H1-0, HERC2, HLF, HNRNPD, HOGA1, IGF2B…
	GO:0071704	organic substance metabolic process	Group6	1	[AASS, ABCA1, ABCC2, ABHD14B, ACSS1, ACTN1, ADAM10, ADAT1, ADIPOR1, AHCY, AHR, AKAP12, ANXA2, ARNTL, ASAH1, ATP5PF, AZIN1, BATF, BPHL, BPTF, C1D, CBL, CBX8, CCNL1, CCT3, CCT5, CD38, CDC16, CHAF1B, CHMP1A, COL7A1, CRY1, CSDE1, CYB5R2, CYP27A1, DAG1, DDX10, DGKB, DNM2, EIF1, EIF2AK4, EIF3K, ERCC4, FANCL, FBL, FBXW4, FGF18, FLOT1, FZD8, GAD1, GLDC, GLYAT, GPC1, GPRC5C, GRHL2, H1-0, HERC2, HLA-A, HLF…
	GO:0043170	macromolecule metabolic process	Group6	7	[AASS, ABCA1, ABCC2, ABHD14B, ACTN1, ADAM10, ADAT1, AHR, AKAP12, ANXA2, ARNTL, AZIN1, BATF, BPTF, C1D, CBL, CBX8, CCNL1, CCT3, CCT5, CD38, CDC16, CHAF1B, CHMP1A, COL7A1, CRY1, CSDE1, DAG1, DDX10, DNM2, EIF1, EIF2AK4, EIF3K, ERCC4, FANCL, FBL, FBXW4, FGF18, FLOT1, FZD8, GAD1, GLYAT, GPC1, GPRC5C, GRHL2, H1-0, HERC2, HLA-A, HLF, HNRNPD, IGF2BP2, ING1, ITGA6, LAMP2, LRP2, LSM10, MBD3, MED13, MGA, MG…
	GO:1901564	organonitrogen compound metabolic process	Group6	3	[AASS, ABCA1, ABCC2, ABHD14B, ACSS1, ADAM10, AHCY, ANXA2, ARNTL, ASAH1, ATP5PF, AZIN1, BPHL, C1D, CBL, CBX8, CCNL1, CDC16, CHMP1A, COL7A1, CRY1, CSDE1, DAG1, EIF1, EIF2AK4, EIF3K, FANCL, FBL, FBXW4, FGF18, FLOT1, FZD8, GAD1, GLDC, GLYAT, GPC1, GPRC5C, HERC2, HNRNPD, HOGA1, IGF2BP2, LAMP2, LRP2, MBD3, MGRN1, MLLT1, MMP13, MRPL1, MRPS10, MRPS11, MRPS17, MTHFS, MYCBP2, NACA, NCEH1, NDUFA1, NDUFA5, N…
	GO:0019538	protein metabolic process	Group6	4	[AASS, ABCA1, ADAM10, ANXA2, ARNTL, AZIN1, C1D, CBL, CBX8, CCNL1, CDC16, CHMP1A, COL7A1, CRY1, CSDE1, DAG1, EIF1, EIF2AK4, EIF3K, FANCL, FBL, FBXW4, FGF18, FLOT1, FZD8, GAD1, GLYAT, GPC1, GPRC5C, HERC2, HNRNPD, IGF2BP2, LAMP2, LRP2, MBD3, MGRN1, MLLT1, MMP13, MRPL1, MRPS10, MRPS11, MRPS17, MYCBP2, NACA, NCEH1, NEDD4, NRP2, NSUN5, NUDT14, OAZ1, PHC1, PIM1, PPID, PPIE, PRMT8, PSMB7, RAP1A, RHOA, RP…
	GO:0044260	cellular macromolecule metabolic process	Group6	5	[AASS, ABCA1, ANXA2, ARNTL, BATF, CBL, CCT3, CCT5, CDC16, CHAF1B, CHMP1A, CSDE1, EIF1, EIF2AK4, EIF3K, ERCC4, FANCL, FBL, FBXW4, GLYAT, GPC1, GRHL2, H1-0, HERC2, HNRNPD, IGF2BP2, MBD3, MRPL1, MRPS10, MRPS11, MRPS17, NACA, NEDD4, NSUN5, NUDT14, PRMT8, PSMB7, RHOA, RPL14, RPL18, RPS12, RRM1, RTEL1, SESN2, SET, SHMT1, SIAH2, SKP1, SMC1A, STUB1, TARDBP, TFRC, TNKS, TP73, TRIM25, UBA1, UBR4, UBXN7, ZN…
	GO:0010467	gene expression	Group6	6	[AASS, ABCC2, ABHD14B, ACTN1, ADAM10, ADAT1, AHR, AKAP12, ANXA2, ARNTL, BATF, BPTF, C1D, CBX8, CCNL1, CD38, CHMP1A, CRY1, CSDE1, DDX10, DNM2, EIF1, EIF2AK4, EIF3K, FBL, FGF18, FLOT1, GLYAT, GRHL2, H1-0, HLA-A, HLF, HNRNPD, IGF2BP2, ING1, ITGA6, LSM10, MBD3, MED13, MGA, MLLT1, MPHOSPH10, MRPL1, MRPS10, MRPS11, MRPS17, MYCBP2, NACA, NEDD4, NSUN5, PHC1, PIM1, PPID, PPIE, RHOA, RNPC3, RPL14, RPL18, R…
	GO:0009058	biosynthetic process	Group7	13	[AASS, ABCA1, ABHD14B, ACSS1, ACTN1, AHR, AKAP12, ANXA2, ARNTL, ASAH1, ATP5PF, AZIN1, BATF, BPTF, C1D, CBX8, CCNL1, CCT3, CCT5, CD38, CRY1, CSDE1, CYB5R2, CYP27A1, DGKB, DNM2, EIF1, EIF2AK4, EIF3K, ERCC4, FLOT1, GAD1, GLYAT, GRHL2, HLF, HNRNPD, HOGA1, IGF2BP2, ING1, ITGA6, MBD3, MED13, MGA, MID1IP1, MLLT1, MRPL1, MRPS10, MRPS11, MRPS17, MTHFS, MYCBP2, NACA, NDUFA1, NDUFA5, NEDD4, NSUN5, NUDT14, O…
	GO:0006725	cellular aromatic compound metabolic process	Group7	8	[AASS, ABCC2, ABHD14B, ACSS1, ACTN1, ADAT1, AHCY, AHR, ANXA2, ARNTL, ATP5PF, BATF, BPTF, C1D, CBX8, CCNL1, CCT3, CCT5, CD38, CHAF1B, CRY1, CSDE1, DDX10, DNM2, EIF2AK4, ERCC4, FANCL, FBL, FLOT1, GLYAT, GRHL2, H1-0, HERC2, HLF, HNRNPD, IGF2BP2, ING1, ITGA6, LSM10, MBD3, MED13, MGA, MLLT1, MPHOSPH10, MRPL1, MRPS11, MTHFS, MYCBP2, NACA, NDUFA1, NDUFA5, NEDD4, NSUN5, NUDT14, PHC1, PIM1, PPID, PPIE, RH…
	GO:0034641	cellular nitrogen compound metabolic process	Group7	10	[AASS, ABCC2, ABHD14B, ACSS1, ACTN1, ADAM10, ADAT1, AHCY, AHR, ANXA2, ARNTL, ASAH1, ATP5PF, AZIN1, BATF, BPTF, C1D, CBX8, CCNL1, CCT3, CCT5, CD38, CHAF1B, CRY1, CSDE1, DDX10, DNM2, EIF1, EIF2AK4, EIF3K, ERCC4, FANCL, FBL, FLOT1, GLYAT, GRHL2, H1-0, HERC2, HLF, HNRNPD, IGF2BP2, ING1, ITGA6, LSM10, MBD3, MED13, MGA, MLLT1, MPHOSPH10, MRPL1, MRPS10, MRPS11, MRPS17, MTHFS, MYCBP2, NACA, NDUFA1, NDUFA…
	GO:0043170	macromolecule metabolic process	Group7	1	[AASS, ABCA1, ABCC2, ABHD14B, ACTN1, ADAM10, ADAT1, AHR, AKAP12, ANXA2, ARNTL, AZIN1, BATF, BPTF, C1D, CBL, CBX8, CCNL1, CCT3, CCT5, CD38, CDC16, CHAF1B, CHMP1A, COL7A1, CRY1, CSDE1, DAG1, DDX10, DNM2, EIF1, EIF2AK4, EIF3K, ERCC4, FANCL, FBL, FBXW4, FGF18, FLOT1, FZD8, GAD1, GLYAT, GPC1, GPRC5C, GRHL2, H1-0, HERC2, HLA-A, HLF, HNRNPD, IGF2BP2, ING1, ITGA6, LAMP2, LRP2, LSM10, MBD3, MED13, MGA, MG…
	GO:0044249	cellular biosynthetic process	Group7	7	[AASS, ABCA1, ABHD14B, ACSS1, ACTN1, AHR, ANXA2, ARNTL, ASAH1, ATP5PF, AZIN1, BATF, BPTF, C1D, CBX8, CCNL1, CCT3, CCT5, CD38, CRY1, CSDE1, CYP27A1, DGKB, DNM2, EIF1, EIF2AK4, EIF3K, ERCC4, FLOT1, GAD1, GLYAT, GRHL2, HLF, HNRNPD, HOGA1, IGF2BP2, ING1, ITGA6, MBD3, MED13, MGA, MID1IP1, MLLT1, MRPL1, MRPS10, MRPS11, MRPS17, MTHFS, MYCBP2, NACA, NDUFA1, NDUFA5, NEDD4, NSUN5, NUDT14, OAZ1, PHC1, PIM1,…
	GO:0046483	heterocycle metabolic process	Group7	6	[AASS, ABCC2, ABHD14B, ACSS1, ACTN1, ADAT1, AHCY, AHR, ANXA2, ARNTL, ATP5PF, BATF, BPTF, C1D, CBX8, CCNL1, CCT3, CCT5, CD38, CHAF1B, CRY1, CSDE1, DDX10, DNM2, EIF2AK4, ERCC4, FANCL, FBL, FLOT1, GLYAT, GRHL2, H1-0, HERC2, HLF, HNRNPD, IGF2BP2, ING1, ITGA6, LSM10, MBD3, MED13, MGA, MLLT1, MPHOSPH10, MRPL1, MRPS11, MTHFS, MYCBP2, NACA, NDUFA1, NDUFA5, NEDD4, NSUN5, NUDT14, PHC1, PIM1, PPID, PPIE, RH…
	GO:1901360	organic cyclic compound metabolic process	Group7	4	[AASS, ABCA1, ABCC2, ABHD14B, ACSS1, ACTN1, ADAT1, AHCY, AHR, ANXA2, ARNTL, ASAH1, ATP5PF, BATF, BPTF, C1D, CBX8, CCNL1, CCT3, CCT5, CD38, CHAF1B, CRY1, CSDE1, CYB5R2, CYP27A1, DDX10, DNM2, EIF2AK4, ERCC4, FANCL, FBL, FLOT1, GLYAT, GRHL2, H1-0, HERC2, HLF, HNRNPD, IGF2BP2, ING1, ITGA6, LRP2, LSM10, MBD3, MED13, MGA, MLLT1, MPHOSPH10, MRPL1, MRPS11, MTHFS, MYCBP2, NACA, NDUFA1, NDUFA5, NEDD4, NSUN…
	GO:1901576	organic substance biosynthetic process	Group7	9	[AASS, ABCA1, ABHD14B, ACSS1, ACTN1, AHR, AKAP12, ANXA2, ARNTL, ASAH1, ATP5PF, AZIN1, BATF, BPTF, C1D, CBX8, CCNL1, CCT3, CCT5, CD38, CRY1, CSDE1, CYB5R2, CYP27A1, DGKB, DNM2, EIF1, EIF2AK4, EIF3K, ERCC4, FLOT1, GAD1, GLYAT, GRHL2, HLF, HNRNPD, HOGA1, IGF2BP2, ING1, ITGA6, MBD3, MED13, MGA, MID1IP1, MLLT1, MRPL1, MRPS10, MRPS11, MRPS17, MTHFS, MYCBP2, NACA, NDUFA1, NDUFA5, NEDD4, NSUN5, NUDT14, O…
	GO:0006139	nucleobase-containing compound metabolic process	Group7	12	[AASS, ABHD14B, ACSS1, ACTN1, ADAT1, AHCY, AHR, ANXA2, ARNTL, ATP5PF, BATF, BPTF, C1D, CBX8, CCNL1, CCT3, CCT5, CD38, CHAF1B, CRY1, CSDE1, DDX10, DNM2, EIF2AK4, ERCC4, FANCL, FBL, FLOT1, GLYAT, GRHL2, H1-0, HERC2, HLF, HNRNPD, IGF2BP2, ING1, ITGA6, LSM10, MBD3, MED13, MGA, MLLT1, MPHOSPH10, MRPL1, MRPS11, MYCBP2, NACA, NDUFA1, NDUFA5, NEDD4, NSUN5, NUDT14, PHC1, PIM1, PPID, PPIE, RHOA, RNPC3, RPL…
	GO:0080090	regulation of primary metabolic process	Group7	11	[AASS, ABHD14B, ACTN1, ADIPOR1, AHR, ANXA2, ARNTL, ASAH1, AZIN1, BATF, BPTF, C1D, CBL, CBX8, CCNL1, CCT3, CCT5, CD38, COL7A1, CRY1, CSDE1, DAG1, DNM2, EIF1, EIF2AK4, EIF3K, ERCC4, FGF18, FLOT1, FZD8, GLYAT, GPRC5C, GRHL2, H1-0, HLF, HNRNPD, IGF2BP2, ING1, ITGA6, LRP2, MBD3, MED13, MGA, MID1IP1, MLLT1, MYCBP2, NACA, NEDD4, NSUN5, OAZ1, PHC1, PIM1, PPID, PPIE, PSAP, RAP1A, RHOA, RRN3, RTEL1, SCMH1,…
	GO:0010467	gene expression	Group7	2	[AASS, ABCC2, ABHD14B, ACTN1, ADAM10, ADAT1, AHR, AKAP12, ANXA2, ARNTL, BATF, BPTF, C1D, CBX8, CCNL1, CD38, CHMP1A, CRY1, CSDE1, DDX10, DNM2, EIF1, EIF2AK4, EIF3K, FBL, FGF18, FLOT1, GLYAT, GRHL2, H1-0, HLA-A, HLF, HNRNPD, IGF2BP2, ING1, ITGA6, LSM10, MBD3, MED13, MGA, MLLT1, MPHOSPH10, MRPL1, MRPS10, MRPS11, MRPS17, MYCBP2, NACA, NEDD4, NSUN5, PHC1, PIM1, PPID, PPIE, RHOA, RNPC3, RPL14, RPL18, R…
	GO:0044271	cellular nitrogen compound biosynthetic process	Group7	5	[AASS, ABHD14B, ACSS1, ACTN1, AHR, ANXA2, ARNTL, ASAH1, ATP5PF, AZIN1, BATF, BPTF, C1D, CBX8, CCNL1, CCT3, CCT5, CD38, CRY1, CSDE1, DNM2, EIF1, EIF2AK4, EIF3K, ERCC4, FLOT1, GLYAT, GRHL2, HLF, HNRNPD, IGF2BP2, ING1, ITGA6, MBD3, MED13, MGA, MLLT1, MRPL1, MRPS10, MRPS11, MRPS17, MTHFS, MYCBP2, NACA, NDUFA1, NDUFA5, NEDD4, NSUN5, OAZ1, PHC1, PIM1, PPID, PPIE, RHOA, RPL14, RPL18, RPS12, RRM1, RRN3, …
	GO:0090304	nucleic acid metabolic process	Group7	3	[AASS, ABHD14B, ACTN1, ADAT1, AHR, ANXA2, ARNTL, BATF, BPTF, C1D, CBX8, CCNL1, CCT3, CCT5, CD38, CHAF1B, CRY1, CSDE1, DDX10, DNM2, EIF2AK4, ERCC4, FANCL, FBL, FLOT1, GLYAT, GRHL2, H1-0, HERC2, HLF, HNRNPD, IGF2BP2, ING1, ITGA6, LSM10, MBD3, MED13, MGA, MLLT1, MPHOSPH10, MRPL1, MRPS11, MYCBP2, NACA, NEDD4, NSUN5, PHC1, PIM1, PPID, PPIE, RHOA, RNPC3, RPL14, RRM1, RRN3, RTEL1, SCMH1, SESN2, SET, SF3…
	Regulatory cluster
	Node GO	Node GO Term	Node Groups	Node Number	Associated Genes Found
	GO:0098696	regulation of neurotransmitter receptor localization to postsynaptic specialization membrane	Group0	1	[ADAM10, DAG1, RAP1A]
	GO:0034330	cell junction organization	Group1	1	[ACTN1, ADAM10, BAIAP2, CLDN7, DAG1, DBNL, DGKB, F11R, FLOT1, GRHL2, ITGA6, MYCBP2, NEDD4, NRP2, RAP1A, RHOA, STON1]
	GO:0065007	biological regulation	Group2	2	[ABCA1, ABCC2, ABHD14B, ACTN1, ADAM10, ADIPOR1, AHR, AKAP12, ANXA2, ARHGAP24, ARHGDIA, ARNTL, ASAH1, AZIN1, BAIAP2, BPTF, BTLA, C1D, CAPG, CBL, CBX8, CCNL1, CCT3, CCT5, CD22, CD38, CDC16, CHMP1A, CLDN7, COL7A1, CRY1, CSDE1, CYTH1, DAG1, DBNL, DGKB, DNM2, EIF1, EIF2AK4, EIF3K, ERCC4, F11R, FAIM2, FGF18, FLOT1, FZD8, GNG4, GPC1, GPRC5C, GRHL2, H1-0, HIGD1A, HLA-A, HLF, HNRNPD, HOMER2, IFITM1, IGF2B…
	GO:0050789	regulation of biological process	Group2	1	[ABCA1, ABCC2, ABHD14B, ACTN1, ADAM10, ADIPOR1, AHR, AKAP12, ANXA2, ARHGAP24, ARHGDIA, ARNTL, ASAH1, AZIN1, BAIAP2, BPTF, BTLA, C1D, CAPG, CBL, CBX8, CCNL1, CCT3, CCT5, CD22, CD38, CDC16, CHMP1A, CLDN7, COL7A1, CRY1, CSDE1, CYTH1, DAG1, DBNL, DGKB, DNM2, EIF1, EIF2AK4, EIF3K, ERCC4, F11R, FAIM2, FGF18, FLOT1, FZD8, GNG4, GPC1, GPRC5C, GRHL2, H1-0, HIGD1A, HLA-A, HLF, HNRNPD, HOMER2, IFITM1, IGF2B…
	GO:0050794	regulation of cellular process	Group2	3	[ABCA1, ABHD14B, ACTN1, ADAM10, ADIPOR1, AHR, AKAP12, ANXA2, ARHGAP24, ARHGDIA, ARNTL, ASAH1, AZIN1, BAIAP2, BPTF, BTLA, C1D, CAPG, CBL, CBX8, CCNL1, CCT3, CCT5, CD22, CD38, CDC16, CHMP1A, CLDN7, CRY1, CSDE1, CYTH1, DAG1, DBNL, DGKB, DNM2, EIF1, EIF2AK4, EIF3K, ERCC4, F11R, FAIM2, FGF18, FLOT1, FZD8, GNG4, GPC1, GPRC5C, GRHL2, H1-0, HIGD1A, HLA-A, HLF, HNRNPD, HOMER2, IFITM1, IGF2BP2, ING1, ITGA6…
	GO:0065009	regulation of molecular function	Group3	1	[ANXA2, ARHGAP24, ARHGDIA, AZIN1, C1D, CBL, CBX8, CCNL1, COL7A1, CYTH1, DAG1, DBNL, DNM2, EIF2AK4, ERCC4, F11R, FGF18, FLOT1, FZD8, GPRC5C, GRHL2, H1-0, HNRNPD, ITGA6, MED13, MID1IP1, MLLT1, MYCBP2, NEDD4, OAZ1, PHACTR4, PIM1, PSAP, RAC2, RAP1A, RAP1GAP, RASGRP2, RHOA, SERPINH1, SESN2, SET, SIAH2, SKP1, SPINT1, STUB1, TBC1D22A, TFRC, TNKS, TP63, TRIM25, YWHAE]
	GO:0050790	regulation of catalytic activity	Group3	3	[ANXA2, ARHGAP24, ARHGDIA, AZIN1, C1D, CBL, CBX8, CCNL1, COL7A1, CYTH1, DAG1, DBNL, ERCC4, F11R, FGF18, FZD8, GPRC5C, GRHL2, HNRNPD, ITGA6, MID1IP1, MLLT1, MYCBP2, OAZ1, PHACTR4, PSAP, RAC2, RAP1A, RAP1GAP, RASGRP2, RHOA, SERPINH1, SESN2, SET, SIAH2, SKP1, SPINT1, STUB1, TBC1D22A, TNKS, TP63]
	GO:0051246	regulation of protein metabolic process	Group3	2	[ANXA2, ARNTL, AZIN1, C1D, CBL, CCNL1, COL7A1, CRY1, CSDE1, DAG1, EIF1, EIF2AK4, EIF3K, FGF18, FLOT1, FZD8, GPRC5C, HNRNPD, IGF2BP2, LRP2, MLLT1, MYCBP2, NEDD4, NSUN5, OAZ1, PYM1, RAP1A, RHOA, SERPINH1, SESN2, SET, SHMT1, SIAH2, SKP1, SPINT1, STUB1, TARDBP, TFRC, TNFRSF14, TNIK, TP63, VGLL4, YWHAE]
	GO:0040007	growth	Group4	1	[ADAM10, ADIPOR1, CD38, DAG1, DBNL, DNM2, EIF2AK4, GNG4, GRHL2, ING1, MYCBP2, NACA, NRP2, PIM1, PSAP, RASGRP2, RHOA, SASH3, SESN2, SP2, TFRC, TP73, VGLL4]
	GO:0016049	cell growth	Group4	3	[ADAM10, ADIPOR1, CD38, DBNL, DNM2, EIF2AK4, GNG4, ING1, NRP2, RASGRP2, RHOA, SESN2, TFRC, VGLL4]
	GO:0040008	regulation of growth	Group4	2	[ADAM10, ADIPOR1, CD38, DBNL, DNM2, GNG4, ING1, MYCBP2, NACA, PIM1, RASGRP2, RHOA, SASH3, SESN2, TFRC, TP73, VGLL4]
	GO:0032879	regulation of localization	Group5	3	[ABCA1, ADAM10, ANXA2, ARHGDIA, ARNTL, AZIN1, C1D, CBL, CCT3, CCT5, CD22, CD38, CRY1, DAG1, DNM2, FLOT1, GPC1, HOMER2, MYCBP2, NACA, NEDD4, OAZ1, PCM1, PIM1, PPID, RAC2, RAP1A, RHOA, SESN2, STON1, TARDBP, TFRC, TRIM25, YWHAE]
	GO:0060341	regulation of cellular localization	Group5	1	[ADAM10, ANXA2, ARHGDIA, ARNTL, C1D, CCT3, CCT5, CD38, DAG1, GPC1, MYCBP2, NACA, NEDD4, OAZ1, PCM1, PPID, RAC2, RAP1A, SESN2, TARDBP, TFRC, TRIM25, YWHAE]
	GO:0032880	regulation of protein localization	Group5	2	[ADAM10, ARHGDIA, ARNTL, C1D, CCT3, CCT5, CD38, DAG1, GPC1, MYCBP2, NACA, OAZ1, PCM1, PPID, RAC2, RAP1A, SESN2, TARDBP, TFRC, TRIM25, YWHAE]
	GO:0032204	regulation of telomere maintenance	Group6	4	[CCT3, CCT5, ERCC4, HNRNPD, RTEL1, STON1, TNKS]
	GO:0006278	RNA-templated DNA biosynthetic process	Group6	3	[CCT3, CCT5, ERCC4, GRHL2, HNRNPD, STON1, TNKS]
	GO:0016233	telomere capping	Group6	2	[ERCC4, HNRNPD, RTEL1, STON1, TNKS]
	GO:1904356	regulation of telomere maintenance via telomere lengthening	Group6	1	[CCT3, CCT5, ERCC4, RTEL1, STON1, TNKS]
	GO:0044087	regulation of cellular component biogenesis	Group7	2	[ABCA1, ARHGAP24, BAIAP2, CAPG, CHMP1A, CLDN7, DAG1, DBNL, DNM2, F11R, FLOT1, MYCBP2, RAC2, RAP1A, RAP1GAP, RHOA, RTEL1, SEPTIN9, STUB1, TBC1D22A, TFRC]
	GO:0035556	intracellular signal transduction	Group7	4	[ABCA1, ADIPOR1, AHR, AKAP12, ARHGAP24, ARHGDIA, ARNTL, CBL, CD22, CRY1, CYTH1, DAG1, DBNL, DGKB, DNM2, EIF2AK4, ERCC4, F11R, FGF18, FLOT1, FZD8, HOMER2, LRP2, MGRN1, NEDD4, PHACTR4, RAC2, RAP1A, RAP1GAP, RASGRP2, RHOA, RRN3, SESN2, SIAH2, TFRC, TNIK, TP63, TP73, TRIM25, VGLL4, YWHAE]
	GO:0007264	small GTPase mediated signal transduction	Group7	3	[ABCA1, ARHGAP24, ARHGDIA, CBL, CYTH1, DBNL, DNM2, F11R, FLOT1, PHACTR4, RAC2, RAP1A, RAP1GAP, RASGRP2, RHOA, SIAH2]
	GO:0007265	Ras protein signal transduction	Group7	1	[ABCA1, ARHGAP24, ARHGDIA, CBL, CYTH1, DBNL, DNM2, F11R, FLOT1, PHACTR4, RAC2, RAP1A, RASGRP2, RHOA]
	GO:0050793	regulation of developmental process	Group8	1	[ABCA1, ADAM10, ADIPOR1, ANXA2, ARNTL, BAIAP2, DAG1, DBNL, DNM2, EIF2AK4, F11R, FGF18, FLOT1, GPC1, GRHL2, IFITM1, ING1, LRP2, MBD3, MYCBP2, NACA, NEDD4, NSUN5, PCM1, PIM1, RAC2, RAP1A, RAP1GAP, RHOA, SASH3, SOX12, SPINT1, TFRC, TMEM178A, TNIK, TP63, TP73, VGLL4, ZNRF3]
	GO:0010033	response to organic substance	Group8	2	[ABCA1, ADAM10, ADIPOR1, AHR, AKAP12, ARNTL, ASAH1, BAIAP2, C1D, CBL, CD38, CLDN7, CRY1, DAG1, DNM2, FGF18, FLOT1, GPC1, HNRNPD, HOMER2, IFITM1, ING1, LRP2, MBD3, MYCBP2, MYO5A, NEDD4, NRP2, PIM1, RAP1A, RAP1GAP, RHOA, SERPINH1, SESN2, SHMT1, SPINT1, STUB1, TFRC, TNFRSF14, TNIK, TP63, TP73, TRIM25]
	GO:0045595	regulation of cell differentiation	Group8	4	[ABCA1, ADIPOR1, ANXA2, ARNTL, BAIAP2, DAG1, DBNL, DNM2, EIF2AK4, F11R, FGF18, GPC1, GRHL2, IFITM1, LRP2, MBD3, NACA, PCM1, PIM1, RAP1A, RAP1GAP, RHOA, SASH3, SOX12, SPINT1, TMEM178A, TP63, TP73]
	GO:0007399	nervous system development	Group8	3	[ANXA2, ARNTL, ATP5PF, BAIAP2, BPTF, C1D, CAPG, CD38, DAG1, DBNL, DNM2, EIF2AK4, ERCC4, FAIM2, FLOT1, FZD8, GPC1, GRHL2, HNRNPD, IGF2BP2, ITGA6, LRP2, MBD3, MYCBP2, NEDD4, NRP2, NSUN5, PCM1, PHACTR4, RAC2, RAP1A, RAP1GAP, RHOA, SOX12, SPINT1, TNIK, TP63, TP73, YWHAE]
	GO:0065009	regulation of molecular function	Group9	6	[ANXA2, ARHGAP24, ARHGDIA, AZIN1, C1D, CBL, CBX8, CCNL1, COL7A1, CYTH1, DAG1, DBNL, DNM2, EIF2AK4, ERCC4, F11R, FGF18, FLOT1, FZD8, GPRC5C, GRHL2, H1-0, HNRNPD, ITGA6, MED13, MID1IP1, MLLT1, MYCBP2, NEDD4, OAZ1, PHACTR4, PIM1, PSAP, RAC2, RAP1A, RAP1GAP, RASGRP2, RHOA, SERPINH1, SESN2, SET, SIAH2, SKP1, SPINT1, STUB1, TBC1D22A, TFRC, TNKS, TP63, TRIM25, YWHAE]
	GO:0019538	protein metabolic process	Group9	2	[ABCA1, ADAM10, ANXA2, ARNTL, AZIN1, C1D, CBL, CBX8, CCNL1, CDC16, CHMP1A, COL7A1, CRY1, CSDE1, DAG1, EIF1, EIF2AK4, EIF3K, FGF18, FLOT1, FZD8, GPC1, GPRC5C, HNRNPD, HOMER2, IGF2BP2, LAMP2, LRP2, MBD3, MGRN1, MLLT1, MYCBP2, NACA, NEDD4, NRP2, NSUN5, OAZ1, PHC1, PIM1, PPID, PPIE, PSMB7, PYM1, RAP1A, RHOA, RPL14, RPL18, RPS12, SERPINH1, SESN2, SET, SHMT1, SIAH2, SKP1, SPINT1, STUB1, TARDBP, TFRC, T…
	GO:0051171	regulation of nitrogen compound metabolic process	Group9	4	[ABHD14B, ACTN1, AHR, ANXA2, ARNTL, AZIN1, BPTF, C1D, CBL, CBX8, CCNL1, CCT3, CCT5, CD38, COL7A1, CRY1, CSDE1, DAG1, DNM2, EIF1, EIF2AK4, EIF3K, ERCC4, FGF18, FLOT1, FZD8, GPRC5C, GRHL2, H1-0, HLF, HNRNPD, IGF2BP2, ING1, ITGA6, LRP2, MBD3, MED13, MGA, MLLT1, MYCBP2, NACA, NEDD4, NSUN5, OAZ1, PHC1, PIM1, PPID, PPIE, PYM1, RAP1A, RHOA, RRN3, RTEL1, SCMH1, SERPINH1, SESN2, SET, SHMT1, SIAH2, SKP1, S…
	GO:0060255	regulation of macromolecule metabolic process	Group9	1	[ABCC2, ABHD14B, ACTN1, ADAM10, AHR, AKAP12, ANXA2, ARNTL, AZIN1, BPTF, C1D, CBL, CBX8, CCNL1, CCT3, CCT5, CD22, CD38, CHMP1A, COL7A1, CRY1, CSDE1, DAG1, DNM2, EIF1, EIF2AK4, EIF3K, ERCC4, F11R, FGF18, FLOT1, FZD8, GPRC5C, GRHL2, H1-0, HLA-A, HLF, HNRNPD, HOMER2, IGF2BP2, ING1, ITGA6, LRP2, MBD3, MED13, MGA, MLLT1, MYCBP2, NACA, NEDD4, NSUN5, OAZ1, PHC1, PIM1, PPID, PPIE, PYM1, RAP1A, RHOA, RRN3,…
	GO:0080090	regulation of primary metabolic process	Group9	3	[ABHD14B, ACTN1, ADIPOR1, AHR, ANXA2, ARNTL, ASAH1, AZIN1, BPTF, C1D, CBL, CBX8, CCNL1, CCT3, CCT5, CD38, COL7A1, CRY1, CSDE1, DAG1, DNM2, EIF1, EIF2AK4, EIF3K, ERCC4, FGF18, FLOT1, FZD8, GPRC5C, GRHL2, H1-0, HLF, HNRNPD, IGF2BP2, ING1, ITGA6, LRP2, MBD3, MED13, MGA, MID1IP1, MLLT1, MYCBP2, NACA, NEDD4, NSUN5, OAZ1, PHC1, PIM1, PPID, PPIE, PSAP, PYM1, RAP1A, RHOA, RRN3, RTEL1, SCMH1, SERPINH1, SE…
	GO:0051246	regulation of protein metabolic process	Group9	5	[ANXA2, ARNTL, AZIN1, C1D, CBL, CCNL1, COL7A1, CRY1, CSDE1, DAG1, EIF1, EIF2AK4, EIF3K, FGF18, FLOT1, FZD8, GPRC5C, HNRNPD, IGF2BP2, LRP2, MLLT1, MYCBP2, NEDD4, NSUN5, OAZ1, PYM1, RAP1A, RHOA, SERPINH1, SESN2, SET, SHMT1, SIAH2, SKP1, SPINT1, STUB1, TARDBP, TFRC, TNFRSF14, TNIK, TP63, VGLL4, YWHAE]
	GO:0016032	viral process	Group10	6	[CHMP1A, CSDE1, DAG1, EIF2AK4, F11R, IFITM1, NEDD4, PPID, PPIE, PVR, TARDBP, TFRC, TNFRSF14, TRIM25]
	GO:0019058	viral life cycle	Group10	2	[CHMP1A, DAG1, EIF2AK4, F11R, IFITM1, NEDD4, PPID, PPIE, PVR, TFRC, TNFRSF14, TRIM25]
	GO:0044403	biological process involved in symbiotic interaction	Group10	4	[CBL, CHMP1A, DAG1, EIF2AK4, F11R, IFITM1, PPID, PVR, TARDBP, TFRC, TNFRSF14, TRIM25]
	GO:0051701	biological process involved in interaction with host	Group10	3	[CBL, CHMP1A, DAG1, F11R, IFITM1, PPID, PVR, TFRC, TNFRSF14, TRIM25]
	GO:0044000	movement in host	Group10	1	[CBL, CHMP1A, DAG1, F11R, IFITM1, PPID, PVR, TFRC, TNFRSF14, TRIM25]
	GO:0044409	entry into host	Group10	5	[CBL, DAG1, F11R, IFITM1, PVR, TFRC, TNFRSF14, TRIM25]
	GO:0071840	cellular component organization or biogenesis	Group11	2	[ABCA1, ACTN1, ADAM10, ADIPOR1, ANXA2, ARHGAP24, ARHGDIA, BAIAP2, BPTF, C1D, CAPG, CBL, CBX8, CCNL1, CCT3, CCT5, CD22, CD38, CDC16, CHMP1A, CLDN7, CSDE1, DAG1, DBNL, DGKB, DNM2, EIF2AK4, EIF3K, ERCC4, F11R, FLOT1, GNG4, GPC1, GRHL2, H1-0, HIGD1A, HNRNPD, ING1, ITGA6, LAMP2, LRP2, MBD3, MID1IP1, MLLT1, MPHOSPH10, MYCBP2, MYO5A, NEDD4, NRP2, NSUN5, PCM1, PHACTR4, PPID, PYM1, RAC2, RAP1A, RAP1GAP, R…
	GO:0016043	cellular component organization	Group11	3	[ABCA1, ACTN1, ADAM10, ADIPOR1, ANXA2, ARHGAP24, ARHGDIA, BAIAP2, BPTF, C1D, CAPG, CBL, CBX8, CCNL1, CCT3, CCT5, CD22, CD38, CDC16, CHMP1A, CLDN7, CSDE1, DAG1, DBNL, DGKB, DNM2, EIF2AK4, EIF3K, ERCC4, F11R, FLOT1, GNG4, GPC1, GRHL2, H1-0, HIGD1A, HNRNPD, ING1, ITGA6, LAMP2, LRP2, MBD3, MID1IP1, MLLT1, MYCBP2, MYO5A, NEDD4, NRP2, PCM1, PHACTR4, PPID, PYM1, RAC2, RAP1A, RAP1GAP, RASGRP2, RETREG1, R…
	GO:0044085	cellular component biogenesis	Group11	4	[ABCA1, ACTN1, ADAM10, ANXA2, ARHGAP24, BAIAP2, C1D, CAPG, CCT3, CHMP1A, CLDN7, CSDE1, DAG1, DBNL, DNM2, EIF3K, F11R, FLOT1, GPC1, GRHL2, H1-0, HIGD1A, ITGA6, MBD3, MID1IP1, MPHOSPH10, MYCBP2, NEDD4, NSUN5, PCM1, PPID, RAC2, RAP1A, RAP1GAP, RHOA, RPL14, RRN3, RTEL1, SCMH1, SEPTIN9, SET, SHMT1, STON1, STUB1, TBC1D22A, TFRC, TNIK, TNKS, TP63, TP73, UTP4]
	GO:0044087	regulation of cellular component biogenesis	Group11	5	[ABCA1, ARHGAP24, BAIAP2, CAPG, CHMP1A, CLDN7, DAG1, DBNL, DNM2, F11R, FLOT1, MYCBP2, RAC2, RAP1A, RAP1GAP, RHOA, RTEL1, SEPTIN9, STUB1, TBC1D22A, TFRC]
	GO:0051128	regulation of cellular component organization	Group11	1	[ABCA1, ADAM10, ADIPOR1, ANXA2, ARHGAP24, ARHGDIA, BAIAP2, C1D, CAPG, CBL, CCNL1, CCT3, CCT5, CD22, CD38, CDC16, CHMP1A, CLDN7, DAG1, DBNL, DGKB, DNM2, ERCC4, F11R, FLOT1, GNG4, HNRNPD, ING1, ITGA6, MID1IP1, MYCBP2, MYO5A, NEDD4, NRP2, RAC2, RAP1A, RAP1GAP, RASGRP2, RHOA, RTEL1, SEPTIN9, SESN2, STON1, STUB1, TBC1D22A, TFRC, TNIK, TNKS, VGLL4]
	GO:0022607	cellular component assembly	Group11	9	[ABCA1, ACTN1, ADAM10, ANXA2, ARHGAP24, BAIAP2, CAPG, CCT3, CHMP1A, CLDN7, CSDE1, DAG1, DBNL, DNM2, EIF3K, F11R, FLOT1, GPC1, GRHL2, H1-0, HIGD1A, ITGA6, MBD3, MID1IP1, MYCBP2, PCM1, PPID, RAC2, RAP1A, RAP1GAP, RHOA, RRN3, RTEL1, SCMH1, SEPTIN9, SET, SHMT1, STON1, STUB1, TBC1D22A, TFRC, TNIK, TNKS, TP63, TP73]
	GO:0051130	positive regulation of cellular component organization	Group11	8	[ABCA1, ANXA2, BAIAP2, C1D, CAPG, CBL, CCT3, CCT5, CDC16, DAG1, DBNL, DNM2, FLOT1, HNRNPD, ITGA6, RAC2, RAP1A, RHOA, RTEL1, SEPTIN9, STUB1, TFRC, TNKS]
	GO:0033043	regulation of organelle organization	Group11	10	[ANXA2, ARHGDIA, BAIAP2, C1D, CAPG, CCT3, CCT5, CDC16, CHMP1A, DBNL, DNM2, ERCC4, F11R, HNRNPD, MID1IP1, MYCBP2, MYO5A, RAC2, RHOA, RTEL1, SEPTIN9, STON1, TBC1D22A, TFRC, TNKS]
	GO:0007264	small GTPase mediated signal transduction	Group11	6	[ABCA1, ARHGAP24, ARHGDIA, CBL, CYTH1, DBNL, DNM2, F11R, FLOT1, PHACTR4, RAC2, RAP1A, RAP1GAP, RASGRP2, RHOA, SIAH2]
	GO:0007265	Ras protein signal transduction	Group11	7	[ABCA1, ARHGAP24, ARHGDIA, CBL, CYTH1, DBNL, DNM2, F11R, FLOT1, PHACTR4, RAC2, RAP1A, RASGRP2, RHOA]
	GO:0009719	response to endogenous stimulus	Group12	12	[ABCA1, ADIPOR1, AHR, ARNTL, BAIAP2, C1D, CBL, CD38, CRY1, DAG1, DNM2, FGF18, GPC1, HNRNPD, ING1, LRP2, MYCBP2, MYO5A, NEDD4, RAP1A, RAP1GAP, RHOA, SESN2, SHMT1, SPINT1, STUB1, TP63, TRIM25]
	GO:0023051	regulation of signaling	Group12	10	[ABCA1, ADAM10, ADIPOR1, AKAP12, ANXA2, ARHGAP24, ARHGDIA, ARNTL, BAIAP2, C1D, CBL, CD22, CD38, CRY1, CYTH1, DAG1, DGKB, DNM2, EIF2AK4, F11R, FAIM2, FGF18, FLOT1, FZD8, GNG4, GPC1, HOMER2, ING1, ITGA6, LRP2, MGRN1, NEDD4, PHACTR4, RAP1A, RAP1GAP, RHOA, RPS12, RRN3, SESN2, SIAH2, STUB1, TFRC, TNIK, TNKS, TP63, TP73, TRIM25, VGLL4, ZNRF3]
	GO:0048583	regulation of response to stimulus	Group12	1	[ABCA1, ADAM10, ADIPOR1, AHR, AKAP12, ANXA2, ARHGAP24, ARHGDIA, ARNTL, BAIAP2, BTLA, C1D, CBL, CD22, CD38, CRY1, CYTH1, DAG1, DNM2, EIF2AK4, ERCC4, F11R, FAIM2, FGF18, FLOT1, FZD8, GNG4, GPC1, HLA-A, HOMER2, ING1, ITGA6, LRP2, MGRN1, MR1, MYCBP2, NEDD4, PHACTR4, PVR, RAC2, RAP1A, RAP1GAP, RHOA, RPS12, RRN3, RTEL1, SASH3, SESN2, SIAH2, STUB1, TFRC, TNFRSF14, TNIK, TNKS, TP63, TP73, TRIM25, VGLL4, …
	GO:0050793	regulation of developmental process	Group12	6	[ABCA1, ADAM10, ADIPOR1, ANXA2, ARNTL, BAIAP2, DAG1, DBNL, DNM2, EIF2AK4, F11R, FGF18, FLOT1, GPC1, GRHL2, IFITM1, ING1, LRP2, MBD3, MYCBP2, NACA, NEDD4, NSUN5, PCM1, PIM1, RAC2, RAP1A, RAP1GAP, RHOA, SASH3, SOX12, SPINT1, TFRC, TMEM178A, TNIK, TP63, TP73, VGLL4, ZNRF3]
	GO:0010033	response to organic substance	Group12	5	[ABCA1, ADAM10, ADIPOR1, AHR, AKAP12, ARNTL, ASAH1, BAIAP2, C1D, CBL, CD38, CLDN7, CRY1, DAG1, DNM2, FGF18, FLOT1, GPC1, HNRNPD, HOMER2, IFITM1, ING1, LRP2, MBD3, MYCBP2, MYO5A, NEDD4, NRP2, PIM1, RAP1A, RAP1GAP, RHOA, SERPINH1, SESN2, SHMT1, SPINT1, STUB1, TFRC, TNFRSF14, TNIK, TP63, TP73, TRIM25]
	GO:0023057	negative regulation of signaling	Group12	11	[ADIPOR1, ARHGAP24, ARNTL, C1D, CBL, CD22, CD38, CRY1, DAG1, DNM2, FAIM2, GPC1, HOMER2, ING1, ITGA6, LRP2, MGRN1, NEDD4, PHACTR4, RAP1A, RHOA, RRN3, SESN2, SIAH2, STUB1, TP63, VGLL4, ZNRF3]
	GO:0048585	negative regulation of response to stimulus	Group12	8	[ADIPOR1, AHR, ANXA2, ARHGAP24, ARNTL, C1D, CBL, CD22, CRY1, DAG1, DNM2, ERCC4, FAIM2, GPC1, HLA-A, HOMER2, ING1, ITGA6, LRP2, MGRN1, NEDD4, PHACTR4, RHOA, RRN3, RTEL1, SESN2, SIAH2, STUB1, TNFRSF14, TP63, VGLL4, ZNRF3]
	GO:0010646	regulation of cell communication	Group12	9	[ABCA1, ADAM10, ADIPOR1, AKAP12, ARHGAP24, ARHGDIA, ARNTL, BAIAP2, C1D, CBL, CD22, CD38, CRY1, CYTH1, DAG1, DGKB, DNM2, EIF2AK4, F11R, FAIM2, FGF18, FLOT1, FZD8, GNG4, GPC1, HOMER2, ING1, ITGA6, LRP2, MGRN1, NEDD4, PHACTR4, RAP1A, RAP1GAP, RHOA, RPS12, RRN3, SESN2, SIAH2, STUB1, TFRC, TNIK, TNKS, TP63, TP73, TRIM25, VGLL4, ZNRF3]
	GO:0009966	regulation of signal transduction	Group12	13	[ABCA1, ADAM10, ADIPOR1, AKAP12, ARHGAP24, ARHGDIA, ARNTL, BAIAP2, C1D, CBL, CD22, CRY1, CYTH1, DAG1, DNM2, F11R, FAIM2, FGF18, FLOT1, FZD8, GNG4, GPC1, HOMER2, ING1, ITGA6, LRP2, MGRN1, NEDD4, PHACTR4, RAP1A, RAP1GAP, RHOA, RPS12, RRN3, SESN2, SIAH2, STUB1, TFRC, TNIK, TNKS, TP63, TP73, TRIM25, VGLL4, ZNRF3]
	GO:0010648	negative regulation of cell communication	Group12	14	[ADIPOR1, ARHGAP24, ARNTL, C1D, CBL, CD22, CD38, CRY1, DAG1, DNM2, FAIM2, GPC1, HOMER2, ING1, ITGA6, LRP2, MGRN1, NEDD4, PHACTR4, RAP1A, RHOA, RRN3, SESN2, SIAH2, STUB1, TP63, VGLL4, ZNRF3]
	GO:0035556	intracellular signal transduction	Group12	4	[ABCA1, ADIPOR1, AHR, AKAP12, ARHGAP24, ARHGDIA, ARNTL, CBL, CD22, CRY1, CYTH1, DAG1, DBNL, DGKB, DNM2, EIF2AK4, ERCC4, F11R, FGF18, FLOT1, FZD8, HOMER2, LRP2, MGRN1, NEDD4, PHACTR4, RAC2, RAP1A, RAP1GAP, RASGRP2, RHOA, RRN3, SESN2, SIAH2, TFRC, TNIK, TP63, TP73, TRIM25, VGLL4, YWHAE]
	GO:0009968	negative regulation of signal transduction	Group12	15	[ADIPOR1, ARHGAP24, ARNTL, C1D, CBL, CD22, CRY1, DAG1, DNM2, FAIM2, GPC1, HOMER2, ING1, ITGA6, LRP2, MGRN1, NEDD4, PHACTR4, RHOA, RRN3, SESN2, SIAH2, STUB1, TP63, VGLL4, ZNRF3]
	GO:0007264	small GTPase mediated signal transduction	Group12	3	[ABCA1, ARHGAP24, ARHGDIA, CBL, CYTH1, DBNL, DNM2, F11R, FLOT1, PHACTR4, RAC2, RAP1A, RAP1GAP, RASGRP2, RHOA, SIAH2]
	GO:1902531	regulation of intracellular signal transduction	Group12	7	[ABCA1, ADIPOR1, AKAP12, ARHGAP24, ARHGDIA, ARNTL, CBL, CD22, CRY1, CYTH1, DAG1, DNM2, F11R, FGF18, FLOT1, FZD8, HOMER2, LRP2, MGRN1, NEDD4, RAP1A, RAP1GAP, RHOA, RRN3, SESN2, TFRC, TNIK, TP73, TRIM25, VGLL4]
	GO:0007265	Ras protein signal transduction	Group12	2	[ABCA1, ARHGAP24, ARHGDIA, CBL, CYTH1, DBNL, DNM2, F11R, FLOT1, PHACTR4, RAC2, RAP1A, RASGRP2, RHOA]
	GO:0008152	metabolic process	Group13	30	[ABCA1, ABCC2, ABHD14B, ACTN1, ADAM10, ADIPOR1, AHR, AKAP12, ANXA2, ARNTL, ASAH1, ATP5PF, AZIN1, BPTF, C1D, CBL, CBX8, CCNL1, CCT3, CCT5, CD22, CD38, CDC16, CHMP1A, COL7A1, CRY1, CSDE1, DAG1, DGKB, DNM2, EIF1, EIF2AK4, EIF3K, ERCC4, F11R, FGF18, FLOT1, FZD8, GPC1, GPRC5C, GRHL2, H1-0, HLA-A, HLF, HNRNPD, HOMER2, IGF2BP2, ING1, ITGA6, LAMP2, LRP2, LSM10, MBD3, MED13, MGA, MGRN1, MID1IP1, MLLT1, MP…
	GO:0006807	nitrogen compound metabolic process	Group13	29	[ABCA1, ABCC2, ABHD14B, ACTN1, ADAM10, AHR, ANXA2, ARNTL, ASAH1, ATP5PF, AZIN1, BPTF, C1D, CBL, CBX8, CCNL1, CCT3, CCT5, CD38, CDC16, CHMP1A, COL7A1, CRY1, CSDE1, DAG1, DNM2, EIF1, EIF2AK4, EIF3K, ERCC4, FGF18, FLOT1, FZD8, GPC1, GPRC5C, GRHL2, H1-0, HLF, HNRNPD, HOMER2, IGF2BP2, ING1, ITGA6, LAMP2, LRP2, LSM10, MBD3, MED13, MGA, MGRN1, MLLT1, MPHOSPH10, MYCBP2, NACA, NEDD4, NRP2, NSUN5, OAZ1, PH…
	GO:0009058	biosynthetic process	Group13	27	[ABCA1, ABHD14B, ACTN1, AHR, AKAP12, ANXA2, ARNTL, ASAH1, ATP5PF, AZIN1, BPTF, C1D, CBX8, CCNL1, CCT3, CCT5, CD38, CRY1, CSDE1, DGKB, DNM2, EIF1, EIF2AK4, EIF3K, ERCC4, FLOT1, GRHL2, HLF, HNRNPD, IGF2BP2, ING1, ITGA6, MBD3, MED13, MGA, MID1IP1, MLLT1, MYCBP2, NACA, NEDD4, NSUN5, OAZ1, PHC1, PIM1, PPID, PPIE, PYM1, RHOA, RPL14, RPL18, RPS12, RRN3, SCMH1, SERPINH1, SESN2, SET, SHMT1, SIAH2, SOX12, …
	GO:0044237	cellular metabolic process	Group13	9	[ABCA1, ABCC2, ABHD14B, ACTN1, ADAM10, ADIPOR1, AHR, ANXA2, ARNTL, ASAH1, ATP5PF, AZIN1, BPTF, C1D, CBL, CBX8, CCNL1, CCT3, CCT5, CD38, CDC16, CHMP1A, CRY1, CSDE1, DAG1, DGKB, DNM2, EIF1, EIF2AK4, EIF3K, ERCC4, FGF18, FLOT1, FZD8, GPC1, GPRC5C, GRHL2, H1-0, HLF, HNRNPD, HOMER2, IGF2BP2, ING1, ITGA6, LAMP2, LRP2, LSM10, MBD3, MED13, MGA, MID1IP1, MLLT1, MPHOSPH10, MYCBP2, NACA, NEDD4, NRP2, NSUN5,…
	GO:0044238	primary metabolic process	Group13	10	[ABCA1, ABHD14B, ACTN1, ADAM10, ADIPOR1, AHR, ANXA2, ARNTL, ASAH1, ATP5PF, AZIN1, BPTF, C1D, CBL, CBX8, CCNL1, CCT3, CCT5, CD38, CDC16, CHMP1A, COL7A1, CRY1, CSDE1, DAG1, DGKB, DNM2, EIF1, EIF2AK4, EIF3K, ERCC4, FGF18, FLOT1, FZD8, GPC1, GPRC5C, GRHL2, H1-0, HLF, HNRNPD, HOMER2, IGF2BP2, ING1, ITGA6, LAMP2, LRP2, LSM10, MBD3, MED13, MGA, MGRN1, MID1IP1, MLLT1, MPHOSPH10, MYCBP2, NACA, NEDD4, NRP2…
	GO:0048518	positive regulation of biological process	Group13	17	[ABCA1, ABHD14B, ACTN1, ADAM10, ADIPOR1, AHR, AKAP12, ANXA2, ARNTL, AZIN1, BAIAP2, BPTF, C1D, CAPG, CBL, CCT3, CCT5, CD22, CD38, CDC16, CLDN7, CRY1, CSDE1, DAG1, DBNL, DNM2, EIF2AK4, F11R, FGF18, FLOT1, FZD8, GPC1, GPRC5C, GRHL2, HLA-A, HLF, HNRNPD, IFITM1, IGF2BP2, ING1, ITGA6, LRP2, LSM10, MBD3, MED13, MGA, MID1IP1, MR1, MYCBP2, NACA, NEDD4, NRP2, NSUN5, OAZ1, PCM1, PIM1, PPID, PPIE, PVR, PYM1,…
	GO:0048519	negative regulation of biological process	Group13	1	[ABCA1, ABCC2, ADAM10, ADIPOR1, AHR, ANXA2, ARHGAP24, ARHGDIA, ARNTL, AZIN1, BPTF, C1D, CAPG, CBL, CBX8, CD22, CD38, CHMP1A, CLDN7, COL7A1, CRY1, CSDE1, DAG1, DNM2, EIF2AK4, ERCC4, F11R, FAIM2, GNG4, GPC1, GRHL2, H1-0, HIGD1A, HLA-A, HNRNPD, HOMER2, IFITM1, IGF2BP2, ING1, ITGA6, LRP2, MBD3, MGRN1, MID1IP1, MLLT1, MYCBP2, NACA, NEDD4, OAZ1, PCM1, PHACTR4, PHC1, PIM1, PPID, PYM1, RAP1A, RAP1GAP, RE…
	GO:0071704	organic substance metabolic process	Group13	39	[ABCA1, ABCC2, ABHD14B, ACTN1, ADAM10, ADIPOR1, AHR, AKAP12, ANXA2, ARNTL, ASAH1, ATP5PF, AZIN1, BPTF, C1D, CBL, CBX8, CCNL1, CCT3, CCT5, CD22, CD38, CDC16, CHMP1A, COL7A1, CRY1, CSDE1, DAG1, DGKB, DNM2, EIF1, EIF2AK4, EIF3K, ERCC4, F11R, FGF18, FLOT1, FZD8, GPC1, GPRC5C, GRHL2, H1-0, HLA-A, HLF, HNRNPD, HOMER2, IGF2BP2, ING1, ITGA6, LAMP2, LRP2, LSM10, MBD3, MED13, MGA, MGRN1, MID1IP1, MLLT1, MP…
	GO:0019222	regulation of metabolic process	Group13	14	[ABCC2, ABHD14B, ACTN1, ADAM10, ADIPOR1, AHR, AKAP12, ANXA2, ARNTL, ASAH1, AZIN1, BPTF, C1D, CBL, CBX8, CCNL1, CCT3, CCT5, CD22, CD38, CHMP1A, COL7A1, CRY1, CSDE1, DAG1, DNM2, EIF1, EIF2AK4, EIF3K, ERCC4, F11R, FGF18, FLOT1, FZD8, GPRC5C, GRHL2, H1-0, HLA-A, HLF, HNRNPD, HOMER2, IGF2BP2, ING1, ITGA6, LRP2, MBD3, MED13, MGA, MID1IP1, MLLT1, MYCBP2, NACA, NEDD4, NSUN5, OAZ1, PHC1, PIM1, PPID, PPIE,…
	GO:0009892	negative regulation of metabolic process	Group13	20	[ABCC2, ADAM10, AHR, ANXA2, ARNTL, AZIN1, BPTF, C1D, CBL, CBX8, CD22, CD38, CHMP1A, COL7A1, CRY1, CSDE1, EIF2AK4, ERCC4, H1-0, HNRNPD, HOMER2, IGF2BP2, ING1, MBD3, MLLT1, MYCBP2, NACA, NEDD4, PHC1, PPID, PYM1, RHOA, RTEL1, SCMH1, SERPINH1, SESN2, SET, SHMT1, SIAH2, SP2, SPINT1, STON1, TARDBP, TNKS, TP63, VGLL4, YWHAE, ZC3H7A]
	GO:0009893	positive regulation of metabolic process	Group13	16	[ABHD14B, ACTN1, ADIPOR1, AHR, AKAP12, ANXA2, ARNTL, BPTF, C1D, CCT3, CCT5, CD38, CRY1, CSDE1, DAG1, DNM2, EIF2AK4, FGF18, FLOT1, FZD8, GPRC5C, GRHL2, HLA-A, HLF, HNRNPD, IGF2BP2, ING1, ITGA6, LRP2, MBD3, MED13, MGA, MID1IP1, MYCBP2, NACA, NEDD4, NSUN5, OAZ1, PIM1, PYM1, RAP1A, RHOA, RRN3, RTEL1, SASH3, SESN2, SKP1, SOX12, STON1, STUB1, TARDBP, TFRC, TNFRSF14, TNIK, TNKS, TP63, TP73, TRIM25, VGLL…
	GO:0034641	cellular nitrogen compound metabolic process	Group13	28	[ABCC2, ABHD14B, ACTN1, ADAM10, AHR, ANXA2, ARNTL, ASAH1, ATP5PF, AZIN1, BPTF, C1D, CBX8, CCNL1, CCT3, CCT5, CD38, CRY1, CSDE1, DNM2, EIF1, EIF2AK4, EIF3K, ERCC4, FLOT1, GRHL2, H1-0, HLF, HNRNPD, HOMER2, IGF2BP2, ING1, ITGA6, LSM10, MBD3, MED13, MGA, MLLT1, MPHOSPH10, MYCBP2, NACA, NEDD4, NSUN5, OAZ1, PHC1, PIM1, PPID, PPIE, PYM1, RHOA, RPL14, RPL18, RPS12, RRN3, RTEL1, SCMH1, SESN2, SET, SHMT1, …
	GO:0043170	macromolecule metabolic process	Group13	24	[ABCA1, ABCC2, ABHD14B, ACTN1, ADAM10, AHR, AKAP12, ANXA2, ARNTL, AZIN1, BPTF, C1D, CBL, CBX8, CCNL1, CCT3, CCT5, CD22, CD38, CDC16, CHMP1A, COL7A1, CRY1, CSDE1, DAG1, DNM2, EIF1, EIF2AK4, EIF3K, ERCC4, F11R, FGF18, FLOT1, FZD8, GPC1, GPRC5C, GRHL2, H1-0, HLA-A, HLF, HNRNPD, HOMER2, IGF2BP2, ING1, ITGA6, LAMP2, LRP2, LSM10, MBD3, MED13, MGA, MGRN1, MLLT1, MPHOSPH10, MYCBP2, NACA, NEDD4, NRP2, NSU…
	GO:0048522	positive regulation of cellular process	Group13	19	[ABCA1, ABHD14B, ACTN1, ADAM10, ADIPOR1, AHR, AKAP12, ANXA2, ARNTL, AZIN1, BAIAP2, BPTF, C1D, CAPG, CBL, CCT3, CCT5, CD38, CDC16, CLDN7, CSDE1, DAG1, DBNL, DNM2, EIF2AK4, F11R, FGF18, FLOT1, FZD8, GPC1, GPRC5C, GRHL2, HLA-A, HLF, HNRNPD, IFITM1, ING1, ITGA6, LRP2, LSM10, MBD3, MED13, MGA, MID1IP1, MR1, NACA, NEDD4, NRP2, NSUN5, OAZ1, PCM1, PIM1, PPID, PVR, PYM1, RAC2, RAP1A, RHOA, RPS12, RRN3, RT…
	GO:0048523	negative regulation of cellular process	Group13	18	[ABCA1, ADAM10, ADIPOR1, AHR, ANXA2, ARHGAP24, ARHGDIA, ARNTL, BPTF, C1D, CAPG, CBL, CBX8, CD22, CD38, CHMP1A, CLDN7, CRY1, CSDE1, DAG1, DNM2, EIF2AK4, ERCC4, F11R, FAIM2, GNG4, GPC1, GRHL2, H1-0, HIGD1A, HLA-A, HNRNPD, HOMER2, IFITM1, IGF2BP2, ING1, ITGA6, LRP2, MBD3, MGRN1, MID1IP1, MLLT1, NACA, NEDD4, OAZ1, PCM1, PHACTR4, PHC1, PIM1, PPID, RAP1A, RAP1GAP, RETREG1, RHOA, RRN3, RTEL1, SCMH1, SES…
	GO:1901576	organic substance biosynthetic process	Group13	26	[ABCA1, ABHD14B, ACTN1, AHR, AKAP12, ANXA2, ARNTL, ASAH1, ATP5PF, AZIN1, BPTF, C1D, CBX8, CCNL1, CCT3, CCT5, CD38, CRY1, CSDE1, DGKB, DNM2, EIF1, EIF2AK4, EIF3K, ERCC4, FLOT1, GRHL2, HLF, HNRNPD, IGF2BP2, ING1, ITGA6, MBD3, MED13, MGA, MID1IP1, MLLT1, MYCBP2, NACA, NEDD4, NSUN5, OAZ1, PHC1, PIM1, PPID, PPIE, PYM1, RHOA, RPL14, RPL18, RPS12, RRN3, SCMH1, SESN2, SET, SHMT1, SIAH2, SOX12, SP2, STON1…
	GO:0009889	regulation of biosynthetic process	Group13	38	[ABHD14B, ACTN1, AHR, AKAP12, ANXA2, ARNTL, ASAH1, BPTF, C1D, CBX8, CCNL1, CCT3, CCT5, CD38, CRY1, CSDE1, DNM2, EIF1, EIF2AK4, EIF3K, ERCC4, FLOT1, GRHL2, HLF, HNRNPD, IGF2BP2, ING1, ITGA6, MBD3, MED13, MGA, MID1IP1, MLLT1, MYCBP2, NACA, NEDD4, NSUN5, PHC1, PIM1, PPID, PPIE, PYM1, RHOA, RRN3, SCMH1, SESN2, SET, SHMT1, SIAH2, SOX12, SP2, STON1, TARDBP, TFRC, TNKS, TP63, TP73, TRIM25, UTP4, VGLL4]
	GO:0019538	protein metabolic process	Group13	6	[ABCA1, ADAM10, ANXA2, ARNTL, AZIN1, C1D, CBL, CBX8, CCNL1, CDC16, CHMP1A, COL7A1, CRY1, CSDE1, DAG1, EIF1, EIF2AK4, EIF3K, FGF18, FLOT1, FZD8, GPC1, GPRC5C, HNRNPD, HOMER2, IGF2BP2, LAMP2, LRP2, MBD3, MGRN1, MLLT1, MYCBP2, NACA, NEDD4, NRP2, NSUN5, OAZ1, PHC1, PIM1, PPID, PPIE, PSMB7, PYM1, RAP1A, RHOA, RPL14, RPL18, RPS12, SERPINH1, SESN2, SET, SHMT1, SIAH2, SKP1, SPINT1, STUB1, TARDBP, TFRC, T…
	GO:0031323	regulation of cellular metabolic process	Group13	32	[ABHD14B, ACTN1, ADIPOR1, AHR, ANXA2, ARNTL, BPTF, C1D, CBL, CBX8, CCNL1, CCT3, CCT5, CD38, CRY1, CSDE1, DAG1, DNM2, EIF1, EIF2AK4, EIF3K, ERCC4, FGF18, FLOT1, FZD8, GPRC5C, GRHL2, H1-0, HLF, HNRNPD, IGF2BP2, ING1, ITGA6, MBD3, MED13, MGA, MID1IP1, MLLT1, MYCBP2, NACA, NEDD4, NSUN5, PHC1, PIM1, PPID, PPIE, PSAP, PYM1, RAC2, RAP1A, RHOA, RRN3, RTEL1, SCMH1, SESN2, SET, SHMT1, SIAH2, SOX12, SP2, ST…
	GO:0051171	regulation of nitrogen compound metabolic process	Group13	8	[ABHD14B, ACTN1, AHR, ANXA2, ARNTL, AZIN1, BPTF, C1D, CBL, CBX8, CCNL1, CCT3, CCT5, CD38, COL7A1, CRY1, CSDE1, DAG1, DNM2, EIF1, EIF2AK4, EIF3K, ERCC4, FGF18, FLOT1, FZD8, GPRC5C, GRHL2, H1-0, HLF, HNRNPD, IGF2BP2, ING1, ITGA6, LRP2, MBD3, MED13, MGA, MLLT1, MYCBP2, NACA, NEDD4, NSUN5, OAZ1, PHC1, PIM1, PPID, PPIE, PYM1, RAP1A, RHOA, RRN3, RTEL1, SCMH1, SERPINH1, SESN2, SET, SHMT1, SIAH2, SKP1, S…
	GO:0060255	regulation of macromolecule metabolic process	Group13	5	[ABCC2, ABHD14B, ACTN1, ADAM10, AHR, AKAP12, ANXA2, ARNTL, AZIN1, BPTF, C1D, CBL, CBX8, CCNL1, CCT3, CCT5, CD22, CD38, CHMP1A, COL7A1, CRY1, CSDE1, DAG1, DNM2, EIF1, EIF2AK4, EIF3K, ERCC4, F11R, FGF18, FLOT1, FZD8, GPRC5C, GRHL2, H1-0, HLA-A, HLF, HNRNPD, HOMER2, IGF2BP2, ING1, ITGA6, LRP2, MBD3, MED13, MGA, MLLT1, MYCBP2, NACA, NEDD4, NSUN5, OAZ1, PHC1, PIM1, PPID, PPIE, PYM1, RAP1A, RHOA, RRN3,…
	GO:0080090	regulation of primary metabolic process	Group13	7	[ABHD14B, ACTN1, ADIPOR1, AHR, ANXA2, ARNTL, ASAH1, AZIN1, BPTF, C1D, CBL, CBX8, CCNL1, CCT3, CCT5, CD38, COL7A1, CRY1, CSDE1, DAG1, DNM2, EIF1, EIF2AK4, EIF3K, ERCC4, FGF18, FLOT1, FZD8, GPRC5C, GRHL2, H1-0, HLF, HNRNPD, IGF2BP2, ING1, ITGA6, LRP2, MBD3, MED13, MGA, MID1IP1, MLLT1, MYCBP2, NACA, NEDD4, NSUN5, OAZ1, PHC1, PIM1, PPID, PPIE, PSAP, PYM1, RAP1A, RHOA, RRN3, RTEL1, SCMH1, SERPINH1, SE…
	GO:0009059	macromolecule biosynthetic process	Group13	12	[ABCA1, ABHD14B, ACTN1, AHR, AKAP12, ANXA2, ARNTL, BPTF, C1D, CBX8, CCNL1, CCT3, CCT5, CD38, CRY1, CSDE1, DNM2, EIF1, EIF2AK4, EIF3K, ERCC4, FLOT1, GRHL2, HLF, HNRNPD, IGF2BP2, ING1, ITGA6, MBD3, MED13, MGA, MLLT1, MYCBP2, NACA, NEDD4, NSUN5, PHC1, PIM1, PPID, PPIE, PYM1, RHOA, RPL14, RPL18, RPS12, RRN3, SCMH1, SESN2, SET, SHMT1, SIAH2, SOX12, SP2, STON1, TARDBP, TFRC, TNKS, TP63, TP73, TRIM25, U…
	GO:0009890	negative regulation of biosynthetic process	Group13	33	[AHR, ARNTL, BPTF, C1D, CBX8, CD38, CRY1, CSDE1, EIF2AK4, ERCC4, HNRNPD, IGF2BP2, ING1, MBD3, NACA, NEDD4, PHC1, PPID, RHOA, SCMH1, SESN2, SET, SHMT1, SIAH2, SP2, STON1, TARDBP, TP63, VGLL4]
	GO:0009891	positive regulation of biosynthetic process	Group13	42	[ABHD14B, ACTN1, AHR, AKAP12, ANXA2, ARNTL, BPTF, CCT3, CCT5, CD38, CSDE1, DNM2, EIF2AK4, GRHL2, HLF, HNRNPD, ING1, ITGA6, MBD3, MED13, MGA, MID1IP1, NACA, NSUN5, PIM1, PYM1, RHOA, RRN3, SESN2, SOX12, TNKS, TP63, TP73, TRIM25]
	GO:0010467	gene expression	Group13	13	[ABCC2, ABHD14B, ACTN1, ADAM10, AHR, AKAP12, ANXA2, ARNTL, BPTF, C1D, CBX8, CCNL1, CD22, CD38, CHMP1A, CRY1, CSDE1, DNM2, EIF1, EIF2AK4, EIF3K, F11R, FGF18, FLOT1, GRHL2, H1-0, HLA-A, HLF, HNRNPD, HOMER2, IGF2BP2, ING1, ITGA6, LSM10, MBD3, MED13, MGA, MLLT1, MPHOSPH10, MYCBP2, NACA, NEDD4, NSUN5, PHC1, PIM1, PPID, PPIE, PYM1, RHOA, RPL14, RPL18, RPS12, RRN3, SASH3, SCMH1, SERPINH1, SESN2, SET, SH…
	GO:0010604	positive regulation of macromolecule metabolic process	Group13	2	[ABHD14B, ACTN1, AHR, AKAP12, ANXA2, ARNTL, BPTF, C1D, CCT3, CCT5, CD38, CRY1, CSDE1, DAG1, DNM2, EIF2AK4, FGF18, FLOT1, FZD8, GPRC5C, GRHL2, HLA-A, HLF, HNRNPD, IGF2BP2, ING1, ITGA6, LRP2, MBD3, MED13, MGA, MYCBP2, NACA, NEDD4, NSUN5, OAZ1, PIM1, PYM1, RAP1A, RHOA, RRN3, RTEL1, SASH3, SESN2, SKP1, SOX12, STON1, STUB1, TARDBP, TFRC, TNFRSF14, TNIK, TNKS, TP63, TP73, TRIM25, VGLL4]
	GO:0010605	negative regulation of macromolecule metabolic process	Group13	3	[ABCC2, ADAM10, AHR, ANXA2, ARNTL, AZIN1, BPTF, C1D, CBL, CBX8, CD22, CD38, CHMP1A, COL7A1, CRY1, CSDE1, EIF2AK4, ERCC4, H1-0, HNRNPD, HOMER2, IGF2BP2, ING1, MBD3, MLLT1, MYCBP2, NACA, NEDD4, PHC1, PPID, PYM1, RTEL1, SCMH1, SERPINH1, SESN2, SET, SHMT1, SIAH2, SP2, SPINT1, STON1, TARDBP, TNKS, TP63, VGLL4, YWHAE, ZC3H7A]
	GO:0031324	negative regulation of cellular metabolic process	Group13	35	[AHR, ANXA2, ARNTL, BPTF, C1D, CBL, CBX8, CD38, CRY1, CSDE1, EIF2AK4, ERCC4, H1-0, HNRNPD, IGF2BP2, ING1, MBD3, MLLT1, NACA, NEDD4, PHC1, PPID, RHOA, RTEL1, SCMH1, SESN2, SET, SHMT1, SIAH2, SP2, STON1, TARDBP, TNKS, TP63, VGLL4, YWHAE]
	GO:0031325	positive regulation of cellular metabolic process	Group13	23	[ABHD14B, ACTN1, AHR, ANXA2, ARNTL, BPTF, CCT3, CCT5, CD38, CSDE1, DAG1, DNM2, EIF2AK4, FGF18, FLOT1, FZD8, GPRC5C, GRHL2, HLF, HNRNPD, ING1, ITGA6, MBD3, MED13, MGA, MID1IP1, NACA, NSUN5, PIM1, PYM1, RAP1A, RHOA, RRN3, RTEL1, SESN2, SOX12, STON1, STUB1, TARDBP, TFRC, TNFRSF14, TNIK, TNKS, TP63, TP73, TRIM25]
	GO:0044271	cellular nitrogen compound biosynthetic process	Group13	25	[ABHD14B, ACTN1, AHR, ANXA2, ARNTL, ASAH1, ATP5PF, AZIN1, BPTF, C1D, CBX8, CCNL1, CCT3, CCT5, CD38, CRY1, CSDE1, DNM2, EIF1, EIF2AK4, EIF3K, ERCC4, FLOT1, GRHL2, HLF, HNRNPD, IGF2BP2, ING1, ITGA6, MBD3, MED13, MGA, MLLT1, MYCBP2, NACA, NEDD4, NSUN5, OAZ1, PHC1, PIM1, PPID, PPIE, PYM1, RHOA, RPL14, RPL18, RPS12, RRN3, SCMH1, SESN2, SET, SHMT1, SIAH2, SOX12, SP2, STON1, TARDBP, TFRC, TNKS, TP63, TP…
	GO:0051172	negative regulation of nitrogen compound metabolic process	Group13	36	[AHR, ANXA2, ARNTL, AZIN1, BPTF, C1D, CBL, CBX8, CD38, COL7A1, CRY1, CSDE1, EIF2AK4, ERCC4, H1-0, HNRNPD, IGF2BP2, ING1, MBD3, MLLT1, MYCBP2, NACA, NEDD4, PHC1, PPID, RTEL1, SCMH1, SERPINH1, SESN2, SET, SHMT1, SIAH2, SP2, SPINT1, STON1, TARDBP, TNKS, TP63, VGLL4, YWHAE]
	GO:0051173	positive regulation of nitrogen compound metabolic process	Group13	15	[ABHD14B, ACTN1, AHR, ANXA2, ARNTL, BPTF, C1D, CCT3, CCT5, CD38, CRY1, CSDE1, DAG1, DNM2, EIF2AK4, FGF18, FLOT1, FZD8, GPRC5C, GRHL2, HLF, HNRNPD, ING1, ITGA6, LRP2, MBD3, MED13, MGA, MYCBP2, NACA, NEDD4, NSUN5, OAZ1, PIM1, PYM1, RAP1A, RHOA, RRN3, RTEL1, SESN2, SKP1, SOX12, STON1, STUB1, TARDBP, TFRC, TNFRSF14, TNIK, TNKS, TP63, TP73, TRIM25, VGLL4]
	GO:0010468	regulation of gene expression	Group13	43	[ABCC2, ABHD14B, ACTN1, ADAM10, AHR, AKAP12, ANXA2, ARNTL, BPTF, C1D, CBX8, CCNL1, CD22, CD38, CHMP1A, CRY1, CSDE1, DNM2, EIF1, EIF2AK4, EIF3K, F11R, FGF18, FLOT1, GRHL2, H1-0, HLA-A, HLF, HNRNPD, HOMER2, IGF2BP2, ING1, ITGA6, MBD3, MED13, MGA, MLLT1, MYCBP2, NACA, NEDD4, NSUN5, PHC1, PIM1, PPID, PPIE, PYM1, RHOA, RRN3, SASH3, SCMH1, SESN2, SET, SHMT1, SIAH2, SOX12, SP2, TARDBP, TFRC, TNFRSF14, T…
	GO:0010556	regulation of macromolecule biosynthetic process	Group13	11	[ABHD14B, ACTN1, AHR, AKAP12, ANXA2, ARNTL, BPTF, C1D, CBX8, CCNL1, CCT3, CCT5, CD38, CRY1, CSDE1, DNM2, EIF1, EIF2AK4, EIF3K, ERCC4, FLOT1, GRHL2, HLF, HNRNPD, IGF2BP2, ING1, ITGA6, MBD3, MED13, MGA, MLLT1, MYCBP2, NACA, NEDD4, NSUN5, PHC1, PIM1, PPID, PPIE, PYM1, RHOA, RRN3, SCMH1, SESN2, SET, SHMT1, SIAH2, SOX12, SP2, STON1, TARDBP, TFRC, TNKS, TP63, TP73, TRIM25, UTP4, VGLL4]
	GO:0019219	regulation of nucleobase-containing compound metabolic process	Group13	40	[ABHD14B, ACTN1, AHR, ANXA2, ARNTL, BPTF, C1D, CBX8, CCNL1, CCT3, CCT5, CD38, CRY1, CSDE1, DNM2, EIF2AK4, ERCC4, FLOT1, GRHL2, H1-0, HLF, HNRNPD, IGF2BP2, ING1, ITGA6, MBD3, MED13, MGA, MLLT1, MYCBP2, NACA, NEDD4, PHC1, PIM1, PPID, PPIE, RHOA, RRN3, RTEL1, SCMH1, SESN2, SET, SIAH2, SOX12, SP2, STON1, TARDBP, TFRC, TNKS, TP63, TP73, TRIM25, UTP4, VGLL4]
	GO:0031326	regulation of cellular biosynthetic process	Group13	31	[ABHD14B, ACTN1, AHR, ANXA2, ARNTL, BPTF, C1D, CBX8, CCNL1, CCT3, CCT5, CD38, CRY1, CSDE1, DNM2, EIF1, EIF2AK4, EIF3K, ERCC4, FLOT1, GRHL2, HLF, HNRNPD, IGF2BP2, ING1, ITGA6, MBD3, MED13, MGA, MID1IP1, MLLT1, MYCBP2, NACA, NEDD4, NSUN5, PHC1, PIM1, PPID, PPIE, PYM1, RHOA, RRN3, SCMH1, SESN2, SET, SHMT1, SIAH2, SOX12, SP2, STON1, TARDBP, TFRC, TNKS, TP63, TP73, TRIM25, UTP4, VGLL4]
	GO:0051246	regulation of protein metabolic process	Group13	4	[ANXA2, ARNTL, AZIN1, C1D, CBL, CCNL1, COL7A1, CRY1, CSDE1, DAG1, EIF1, EIF2AK4, EIF3K, FGF18, FLOT1, FZD8, GPRC5C, HNRNPD, IGF2BP2, LRP2, MLLT1, MYCBP2, NEDD4, NSUN5, OAZ1, PYM1, RAP1A, RHOA, SERPINH1, SESN2, SET, SHMT1, SIAH2, SKP1, SPINT1, STUB1, TARDBP, TFRC, TNFRSF14, TNIK, TP63, VGLL4, YWHAE]
	GO:0010557	positive regulation of macromolecule biosynthetic process	Group13	41	[ABHD14B, ACTN1, AHR, AKAP12, ANXA2, ARNTL, BPTF, CCT3, CCT5, CD38, CSDE1, DNM2, EIF2AK4, GRHL2, HLF, HNRNPD, ING1, ITGA6, MBD3, MED13, MGA, NACA, NSUN5, PIM1, PYM1, RHOA, RRN3, SESN2, SOX12, TNKS, TP63, TP73, TRIM25]
	GO:0010558	negative regulation of macromolecule biosynthetic process	Group13	34	[AHR, ARNTL, BPTF, C1D, CBX8, CD38, CRY1, CSDE1, EIF2AK4, ERCC4, HNRNPD, IGF2BP2, ING1, MBD3, NACA, NEDD4, PHC1, PPID, SCMH1, SESN2, SET, SHMT1, SIAH2, SP2, STON1, TARDBP, TP63, VGLL4]
	GO:0031327	negative regulation of cellular biosynthetic process	Group13	37	[AHR, ARNTL, BPTF, C1D, CBX8, CD38, CRY1, CSDE1, EIF2AK4, ERCC4, HNRNPD, IGF2BP2, ING1, MBD3, NACA, NEDD4, PHC1, PPID, SCMH1, SESN2, SET, SHMT1, SIAH2, SP2, STON1, TARDBP, TP63, VGLL4]
	GO:0031328	positive regulation of cellular biosynthetic process	Group13	22	[ABHD14B, ACTN1, AHR, ANXA2, ARNTL, BPTF, CCT3, CCT5, CD38, CSDE1, DNM2, EIF2AK4, GRHL2, HLF, HNRNPD, ING1, ITGA6, MBD3, MED13, MGA, MID1IP1, NACA, NSUN5, PIM1, PYM1, RHOA, RRN3, SESN2, SOX12, TNKS, TP63, TP73, TRIM25]
	GO:0045934	negative regulation of nucleobase-containing compound metabolic process	Group13	21	[AHR, ARNTL, BPTF, C1D, CBX8, CD38, CRY1, CSDE1, ERCC4, H1-0, HNRNPD, IGF2BP2, ING1, MBD3, NACA, NEDD4, PHC1, PPID, RTEL1, SCMH1, SET, SIAH2, SP2, STON1, TARDBP, TNKS, TP63, VGLL4]
	Cellular Component Organization cluster
	Node GO	Node GO Term	Node Groups	Node Number	Associated Genes Found
	GO:0022411	cellular component disassembly	Group0	1	[ADAM10, C1D, CAPG, CHMP1A, FLOT1, LAMP2, MAP1LC3C, MID1IP1, MMP13, PYM1, RETREG1, SET]
	GO:0044237	cellular metabolic process	Group1	1	[ABCA1, ACTN1, ADAM10, ANXA2, ATP5PF, BPTF, C1D, CBL, CBX8, CCT3, CCT5, CD38, CHAF1B, CHMP1A, CSDE1, CSRP1, DAG1, DDX10, DNM2, EIF3K, ERCC4, FBL, FLOT1, GLDC, GPC1, GRHL2, H1-0, HNRNPD, ITGA6, LAMP2, LRP2, MAP1LC3C, MBD3, MID1IP1, MPHOSPH10, MRPL1, MRPS10, MRPS11, MRPS17, NDUFA1, NDUFA5, NSUN5, PHC1, PPID, PRMT8, PSAP, PYM1, RAC2, RAP1A, RETREG1, RHOA, RPL14, RRM1, RRN3, RTEL1, SCMH1, SESN2, SET,…
	GO:0044260	cellular macromolecule metabolic process	Group2	1	[ABCA1, ANXA2, CBL, CCT3, CCT5, CHAF1B, CHMP1A, CSDE1, EIF3K, ERCC4, FBL, GPC1, GRHL2, H1-0, HNRNPD, MBD3, MRPL1, MRPS10, MRPS11, MRPS17, NSUN5, PRMT8, PYM1, RHOA, RPL14, RRM1, RTEL1, SESN2, SET, SHMT1, SKP1, SMC1A, TARDBP, TFRC, TNKS, TP73]
	GO:0048523	negative regulation of cellular process	Group3	1	[ABCA1, ADAM10, ANXA2, ARHGAP24, ARHGDIA, BPTF, C1D, CAPG, CBL, CBX8, CD38, CHMP1A, CLDN7, CSDE1, CSRP1, DAG1, DNM2, ERCC4, F11R, GPC1, GRHL2, H1-0, HIGD1A, HNRNPD, ITGA6, LRP2, MBD3, MID1IP1, PCM1, PHACTR4, PHC1, PPID, RAP1A, RAP1GAP, RETREG1, RHOA, RRN3, RTEL1, SCMH1, SESN2, SET, SHMT1, TARDBP, TFRC, TNKS, TP63, TP73, YWHAE]
	GO:0007399	nervous system development	Group4	1	[ANXA2, ATP5PF, BAIAP2, BPTF, C1D, CAPG, CD38, DAG1, DBNL, DNM2, ERCC4, FLOT1, GPC1, GRHL2, HNRNPD, HYDIN, ITGA6, LRP2, MBD3, NSUN5, PCM1, PHACTR4, RAC2, RAP1A, RAP1GAP, RHOA, SOX12, TNIK, TP63, TP73, TRAPPC4, YWHAE]
	GO:1902414	protein localization to cell junction	Group5	2	[ADAM10, BAIAP2, CHAF1B, DAG1, F11R, RAP1A]
	GO:0098696	regulation of neurotransmitter receptor localization to postsynaptic specialization membrane	Group5	1	[ADAM10, DAG1, RAP1A]
	GO:0022613	ribonucleoprotein complex biogenesis	Group6	1	[C1D, DDX10, EIF3K, FBL, MPHOSPH10, MRPL1, MRPS11, NSUN5, RPL14, RRN3, SF3A1, SURF6, TSR2, TXNL4A, UTP4]
	GO:0042254	ribosome biogenesis	Group6	3	[C1D, DDX10, FBL, MPHOSPH10, MRPL1, MRPS11, NSUN5, RPL14, RRN3, SURF6, TSR2, UTP4]
	GO:0006364	rRNA processing	Group6	2	[C1D, DDX10, FBL, MPHOSPH10, MRPL1, MRPS11, NSUN5, RPL14, TSR2, UTP4]
	GO:0016072	rRNA metabolic process	Group6	4	[C1D, DDX10, FBL, MPHOSPH10, MRPL1, MRPS11, NSUN5, RPL14, TSR2, UTP4]
	GO:0033043	regulation of organelle organization	Group7	7	[ANXA2, ARHGDIA, BAIAP2, C1D, CAPG, CCT3, CCT5, CHMP1A, DBNL, DNM2, ERCC4, F11R, HNRNPD, MID1IP1, MYO5A, RAC2, RHOA, RTEL1, TFRC, TNKS]
	GO:0051276	chromosome organization	Group7	1	[BPTF, CBX8, CCT3, CCT5, CENPO, CENPP, CHAF1B, CHMP1A, ERCC4, H1-0, HNRNPD, MBD3, RTEL1, SCMH1, SET, SMC1A, STAG2, TNKS, TP63, TUBG1]
	GO:1904743	negative regulation of telomeric DNA binding	Group7	5	[ERCC4, TNKS]
	GO:0032204	regulation of telomere maintenance	Group7	6	[CCT3, CCT5, ERCC4, HNRNPD, RTEL1, TNKS]
	GO:0006278	RNA-templated DNA biosynthetic process	Group7	2	[CCT3, CCT5, ERCC4, GRHL2, HNRNPD, TNKS]
	GO:1904353	regulation of telomere capping	Group7	3	[ERCC4, HNRNPD, RTEL1, TNKS]
	GO:1904356	regulation of telomere maintenance via telomere lengthening	Group7	4	[CCT3, CCT5, ERCC4, RTEL1, TNKS]
	GO:0071840	cellular component organization or biogenesis	Group8	2	[ABCA1, ACTN1, ADAM10, ANXA2, ARHGAP24, ARHGDIA, ATL2, BAIAP2, BPTF, C1D, CAPG, CBL, CBX8, CCT3, CCT5, CD38, CENPO, CENPP, CHAF1B, CHMP1A, CLDN7, CSDE1, CSRP1, DAG1, DBNL, DDX10, DNM2, EIF3K, ERCC4, F11R, FBL, FLOT1, GPC1, GRHL2, H1-0, HIGD1A, HNRNPD, HYDIN, ITGA6, LAMP2, LRP2, MAP1LC3C, MBD3, MID1IP1, MMP13, MPHOSPH10, MRPL1, MRPS11, MYO5A, MYOF, NDUFA1, NDUFA5, NSUN5, PCM1, PHACTR4, PPID, PRMT8…
	GO:0016043	cellular component organization	Group8	3	[ABCA1, ACTN1, ADAM10, ANXA2, ARHGAP24, ARHGDIA, ATL2, BAIAP2, BPTF, C1D, CAPG, CBL, CBX8, CCT3, CCT5, CD38, CENPO, CENPP, CHAF1B, CHMP1A, CLDN7, CSDE1, CSRP1, DAG1, DBNL, DNM2, EIF3K, ERCC4, F11R, FLOT1, GPC1, GRHL2, H1-0, HIGD1A, HNRNPD, HYDIN, ITGA6, LAMP2, LRP2, MAP1LC3C, MBD3, MID1IP1, MMP13, MRPS11, MYO5A, MYOF, NDUFA1, NDUFA5, PCM1, PHACTR4, PPID, PRMT8, PYM1, RAC2, RAP1A, RAP1GAP, RETREG1…
	GO:0044085	cellular component biogenesis	Group8	1	[ABCA1, ACTN1, ADAM10, ANXA2, ARHGAP24, ATL2, BAIAP2, C1D, CAPG, CCT3, CENPO, CENPP, CHAF1B, CHMP1A, CLDN7, CSDE1, CSRP1, DAG1, DBNL, DDX10, DNM2, EIF3K, F11R, FBL, FLOT1, GPC1, GRHL2, H1-0, HIGD1A, HYDIN, ITGA6, MAP1LC3C, MBD3, MID1IP1, MPHOSPH10, MRPL1, MRPS11, NDUFA1, NDUFA5, NSUN5, PCM1, PPID, PRMT8, RAC2, RAP1A, RAP1GAP, RHOA, RPL14, RRM1, RRN3, RTEL1, SCMH1, SET, SF3A1, SHMT1, SMC1A, STAG2,…
	GO:0006996	organelle organization	Group8	4	[ABCA1, ACTN1, ANXA2, ARHGDIA, ATL2, BAIAP2, BPTF, C1D, CAPG, CBX8, CCT3, CCT5, CENPO, CENPP, CHAF1B, CHMP1A, CSDE1, CSRP1, DAG1, DBNL, DNM2, ERCC4, F11R, H1-0, HIGD1A, HNRNPD, HYDIN, MAP1LC3C, MBD3, MID1IP1, MRPS11, MYO5A, NDUFA1, NDUFA5, PCM1, PHACTR4, PPID, RAC2, RETREG1, RHOA, RRM1, RRN3, RTEL1, SCMH1, SESN2, SET, SMC1A, STAG2, TARDBP, TFRC, TNIK, TNKS, TNXB, TP63, TRAPPC4, TUBG1]
	GO:0022607	cellular component assembly	Group8	7	[ABCA1, ACTN1, ADAM10, ANXA2, ARHGAP24, ATL2, BAIAP2, CAPG, CCT3, CENPO, CENPP, CHAF1B, CHMP1A, CLDN7, CSDE1, CSRP1, DAG1, DBNL, DNM2, EIF3K, F11R, FLOT1, GPC1, GRHL2, H1-0, HIGD1A, HYDIN, ITGA6, MAP1LC3C, MBD3, MID1IP1, MRPS11, NDUFA1, NDUFA5, PCM1, PPID, PRMT8, RAC2, RAP1A, RAP1GAP, RHOA, RRM1, RRN3, RTEL1, SCMH1, SET, SF3A1, SHMT1, SMC1A, STAG2, TFRC, TNIK, TNKS, TNXB, TP63, TP73, TRAPPC4, TUB…
	GO:0043933	protein-containing complex organization	Group8	5	[ABCA1, ADAM10, ATL2, BAIAP2, CAPG, CCT3, CENPO, CENPP, CHAF1B, CHMP1A, CLDN7, DBNL, EIF3K, H1-0, HIGD1A, LAMP2, MAP1LC3C, MID1IP1, MRPS11, NDUFA1, NDUFA5, PPID, PRMT8, PYM1, RHOA, RRM1, RRN3, SET, SF3A1, SHMT1, TFRC, TP63, TP73, TRAPPC4, TUBG1, TXNL4A]
	GO:0065003	protein-containing complex assembly	Group8	6	[ABCA1, ADAM10, ATL2, BAIAP2, CAPG, CCT3, CENPO, CENPP, CHAF1B, CLDN7, DBNL, EIF3K, H1-0, HIGD1A, MID1IP1, MRPS11, NDUFA1, NDUFA5, PPID, PRMT8, RHOA, RRM1, RRN3, SET, SF3A1, SHMT1, TFRC, TP63, TP73, TRAPPC4, TUBG1, TXNL4A]
	GO:0033036	macromolecule localization	Group9	10	[ABCA1, ADAM10, ANXA2, ARHGDIA, BAIAP2, C1D, CCT3, CCT5, CD38, CHAF1B, CHMP1A, CSRP1, DAG1, DNM2, F11R, FBL, FLOT1, GPC1, LAMP2, LRP2, MAP1LC3C, MYO5A, PCM1, PPID, PSAP, RAC2, RAP1A, SESN2, SKP1, SNUPN, TARDBP, TFRC, TNIK, TNKS, YWHAE]
	GO:0070727	cellular macromolecule localization	Group9	11	[ABCA1, ADAM10, ARHGDIA, BAIAP2, C1D, CCT3, CCT5, CD38, CHAF1B, CHMP1A, DAG1, DNM2, F11R, FLOT1, GPC1, LAMP2, LRP2, MAP1LC3C, MYO5A, PCM1, PPID, RAC2, RAP1A, SESN2, SKP1, SNUPN, TARDBP, TFRC, TNIK, TNKS, YWHAE]
	GO:0044087	regulation of cellular component biogenesis	Group9	13	[ABCA1, ARHGAP24, BAIAP2, CAPG, CHAF1B, CHMP1A, CLDN7, DAG1, DBNL, DNM2, F11R, FLOT1, RAC2, RAP1A, RAP1GAP, RHOA, RTEL1, TFRC]
	GO:0051128	regulation of cellular component organization	Group9	1	[ABCA1, ADAM10, ANXA2, ARHGAP24, ARHGDIA, BAIAP2, C1D, CAPG, CBL, CCT3, CCT5, CD38, CHAF1B, CHMP1A, CLDN7, DAG1, DBNL, DNM2, ERCC4, F11R, FLOT1, HNRNPD, ITGA6, MID1IP1, MYO5A, RAC2, RAP1A, RAP1GAP, RHOA, RTEL1, SESN2, TFRC, TNIK, TNKS, TNXB]
	GO:0060341	regulation of cellular localization	Group9	9	[ADAM10, ANXA2, ARHGDIA, C1D, CCT3, CCT5, CD38, DAG1, GPC1, PCM1, PPID, RAC2, RAP1A, SESN2, TARDBP, TFRC, YWHAE]
	GO:0008104	protein localization	Group9	12	[ABCA1, ADAM10, ARHGDIA, BAIAP2, C1D, CCT3, CCT5, CD38, CHAF1B, CHMP1A, DAG1, DNM2, F11R, FLOT1, GPC1, LAMP2, LRP2, MAP1LC3C, MYO5A, PCM1, PPID, RAC2, RAP1A, SESN2, SKP1, SNUPN, TARDBP, TFRC, TNIK, TNKS, YWHAE]
	GO:0051130	positive regulation of cellular component organization	Group9	2	[ABCA1, ANXA2, BAIAP2, C1D, CAPG, CBL, CCT3, CCT5, CHAF1B, DAG1, DBNL, DNM2, FLOT1, HNRNPD, ITGA6, RAC2, RAP1A, RHOA, RTEL1, TFRC, TNKS, TNXB]
	GO:0032880	regulation of protein localization	Group9	8	[ADAM10, ARHGDIA, C1D, CCT3, CCT5, CD38, DAG1, GPC1, PCM1, PPID, RAC2, RAP1A, SESN2, TARDBP, TFRC, YWHAE]
	GO:0033043	regulation of organelle organization	Group9	4	[ANXA2, ARHGDIA, BAIAP2, C1D, CAPG, CCT3, CCT5, CHMP1A, DBNL, DNM2, ERCC4, F11R, HNRNPD, MID1IP1, MYO5A, RAC2, RHOA, RTEL1, TFRC, TNKS]
	GO:0007010	cytoskeleton organization	Group9	3	[ACTN1, ARHGDIA, BAIAP2, C1D, CAPG, CHMP1A, CSRP1, DAG1, DBNL, F11R, HYDIN, MID1IP1, MYO5A, PCM1, PHACTR4, RAC2, RHOA, SMC1A, STAG2, TNIK, TNKS, TNXB, TUBG1]
	GO:0007264	small GTPase mediated signal transduction	Group9	6	[ABCA1, ARHGAP24, ARHGDIA, CBL, DBNL, DNM2, F11R, FLOT1, PHACTR4, RAC2, RAP1A, RAP1GAP, RHOA]
	GO:0007265	Ras protein signal transduction	Group9	7	[ABCA1, ARHGAP24, ARHGDIA, CBL, DBNL, DNM2, F11R, FLOT1, PHACTR4, RAC2, RAP1A, RHOA]
	GO:0032204	regulation of telomere maintenance	Group9	5	[CCT3, CCT5, ERCC4, HNRNPD, RTEL1, TNKS]
	Response to Stimulus cluster
	Node GO	Node GO Term	Node Groups	Node Number	Associated Genes Found
	GO:0009628	response to abiotic stimulus	Group0	1	[AKAP12, CBL, CRY1, DAG1, DNM2, EIF2AK4, ERCC4, F11R, HNRNPD, NEDD4, RHOA, SMC1A, STUB1, TFRC, YWHAE]
	GO:0002819	regulation of adaptive immune response	Group1	2	[BATF, EIF2AK4, HLA-A, MR1, PVR, SASH3, TFRC]
	GO:0002821	positive regulation of adaptive immune response	Group1	1	[EIF2AK4, HLA-A, MR1, PVR, SASH3, TFRC]
	GO:0016043	cellular component organization	Group2	2	[ABCA1, ADIPOR1, ARHGAP24, ARHGDIA, CBL, CBX8, CD22, CHAF1B, DAG1, DBNL, DNM2, EIF2AK4, ERCC4, F11R, FLOT1, HIGD1A, HNRNPD, ITGA6, LAMP2, LRP2, MAP1LC3C, MBD3, MRPS11, MYO5A, MYOF, NEDD4, RAC2, RAP1A, RAP1GAP, RHOA, RRN3, RTEL1, SESN2, SMC1A, STUB1, TARDBP, TFRC, TNIK, TNKS, TP63, TP73, VGLL4]
	GO:0048523	negative regulation of cellular process	Group2	3	[ABCA1, ADIPOR1, ARHGAP24, ARHGDIA, ARNTL, CBL, CBX8, CD22, CRY1, DAG1, DNM2, EIF2AK4, ERCC4, F11R, HIGD1A, HLA-A, HNRNPD, HOMER2, ITGA6, LRP2, MBD3, MGRN1, NEDD4, PIM1, RAP1A, RAP1GAP, RHOA, RRN3, RTEL1, SESN2, STUB1, TARDBP, TFRC, TNKS, TP63, TP73, VGLL4, YWHAE]
	GO:0051128	regulation of cellular component organization	Group2	1	[ABCA1, ADIPOR1, ARHGAP24, ARHGDIA, CBL, CD22, CHAF1B, DAG1, DBNL, DNM2, ERCC4, F11R, FLOT1, HNRNPD, ITGA6, MYO5A, NEDD4, RAC2, RAP1A, RAP1GAP, RHOA, RTEL1, SESN2, STUB1, TFRC, TNIK, TNKS, VGLL4]
	GO:0033036	macromolecule localization	Group3	2	[ABCA1, ARHGDIA, ARNTL, CHAF1B, CRY1, DAG1, DNM2, F11R, FLOT1, HERC2, LAMP2, LRP2, MAP1LC3C, MYO5A, NEDD4, PSAP, RAC2, RAP1A, SESN2, SKP1, TARDBP, TFRC, TNIK, TNKS, TRIM25, YWHAE]
	GO:0070727	cellular macromolecule localization	Group3	3	[ABCA1, ARHGDIA, ARNTL, CHAF1B, DAG1, DNM2, F11R, FLOT1, HERC2, LAMP2, LRP2, MAP1LC3C, MYO5A, NEDD4, RAC2, RAP1A, SESN2, SKP1, TARDBP, TFRC, TNIK, TNKS, TRIM25, YWHAE]
	GO:0008104	protein localization	Group3	1	[ABCA1, ARHGDIA, ARNTL, CHAF1B, DAG1, DNM2, F11R, FLOT1, HERC2, LAMP2, LRP2, MAP1LC3C, MYO5A, NEDD4, RAC2, RAP1A, SESN2, SKP1, TARDBP, TFRC, TNIK, TNKS, TRIM25, YWHAE]
	GO:1904743	negative regulation of telomeric DNA binding	Group4	4	[ERCC4, TNKS]
	GO:0016233	telomere capping	Group4	3	[ERCC4, HNRNPD, RTEL1, TNKS]
	GO:1904353	regulation of telomere capping	Group4	1	[ERCC4, HNRNPD, RTEL1, TNKS]
	GO:1904355	positive regulation of telomere capping	Group4	2	[HNRNPD, RTEL1, TNKS]
	GO:0071407	cellular response to organic cyclic compound	Group5	2	[ARNTL, CRY1, DAG1, DNM2, FLOT1, HNRNPD, NEDD4, PIM1, RAP1A, RHOA, TP63]
	GO:0031958	corticosteroid receptor signaling pathway	Group5	3	[ARNTL, CRY1, NEDD4]
	GO:0033144	negative regulation of intracellular steroid hormone receptor signaling pathway	Group5	1	[ARNTL, CRY1, RHOA, TP63]
	GO:0042921	glucocorticoid receptor signaling pathway	Group5	4	[ARNTL, CRY1, NEDD4]
	GO:0016032	viral process	Group6	5	[DAG1, EIF2AK4, F11R, NEDD4, PPIE, PVR, TARDBP, TFRC, TRIM25]
	GO:0019058	viral life cycle	Group6	4	[DAG1, EIF2AK4, F11R, NEDD4, PPIE, PVR, TFRC, TRIM25]
	GO:0044403	biological process involved in symbiotic interaction	Group6	1	[CBL, DAG1, EIF2AK4, F11R, PVR, TARDBP, TFRC, TRIM25]
	GO:0071496	cellular response to external stimulus	Group6	2	[CBL, DAG1, EIF2AK4, F11R, LAMP2, MAP1LC3C, PIM1, SESN2]
	GO:0044409	entry into host	Group6	3	[CBL, DAG1, F11R, PVR, TFRC, TRIM25]
	GO:0023052	signaling	Group7	4	[ABCA1, ADIPOR1, AKAP12, ARHGAP24, ARHGDIA, ARNTL, BATF, CBL, CD22, CRY1, CYTH1, DAG1, DBNL, DNM2, EIF2AK4, ERCC4, F11R, FGF18, FLOT1, FZD8, HLA-A, HOMER2, ITGA6, LRP2, MGRN1, NEDD4, PIM1, PSAP, RAC2, RAP1A, RAP1GAP, RHOA, RRN3, SESN2, STUB1, TFRC, TNIK, TNKS, TP63, TP73, TRIM25, VGLL4, YWHAE]
	GO:0050896	response to stimulus	Group7	2	[ABCA1, ADIPOR1, AKAP12, ARHGAP24, ARHGDIA, ARNTL, BATF, CBL, CD22, CHAF1B, CRY1, CYTH1, DAG1, DBNL, DNM2, EIF2AK4, ERCC4, F11R, FANCL, FGF18, FLOT1, FZD8, GPX3, HERC2, HLA-A, HNRNPD, HOMER2, ITGA6, LAMP2, LRP2, MAP1LC3C, MBD3, MGRN1, MR1, MT1X, MYO5A, MYOF, NEDD4, PIM1, PSAP, PVR, RAC2, RAP1A, RAP1GAP, RHOA, RRN3, RTEL1, SASH3, SESN2, SMC1A, STUB1, TFRC, TNIK, TNKS, TP63, TP73, TRIM25, UBA1, VGL…
	GO:0007154	cell communication	Group7	6	[ABCA1, ADIPOR1, AKAP12, ARHGAP24, ARHGDIA, ARNTL, BATF, CBL, CD22, CRY1, CYTH1, DAG1, DBNL, DNM2, EIF2AK4, ERCC4, F11R, FGF18, FLOT1, FZD8, HLA-A, HOMER2, ITGA6, LAMP2, LRP2, MAP1LC3C, MGRN1, NEDD4, PIM1, PSAP, RAC2, RAP1A, RAP1GAP, RHOA, RRN3, SESN2, STUB1, TFRC, TNIK, TNKS, TP63, TP73, TRIM25, VGLL4, YWHAE]
	GO:0051716	cellular response to stimulus	Group7	5	[ABCA1, ADIPOR1, AKAP12, ARHGAP24, ARHGDIA, ARNTL, BATF, CBL, CD22, CHAF1B, CRY1, CYTH1, DAG1, DBNL, DNM2, EIF2AK4, ERCC4, F11R, FANCL, FGF18, FLOT1, FZD8, GPX3, HERC2, HLA-A, HNRNPD, HOMER2, ITGA6, LAMP2, LRP2, MAP1LC3C, MGRN1, MT1X, MYO5A, NEDD4, PIM1, PSAP, RAC2, RAP1A, RAP1GAP, RHOA, RRN3, RTEL1, SESN2, SMC1A, STUB1, TFRC, TNIK, TNKS, TP63, TP73, TRIM25, UBA1, VGLL4, YWHAE]
	GO:0007165	signal transduction	Group7	3	[ABCA1, ADIPOR1, AKAP12, ARHGAP24, ARHGDIA, ARNTL, BATF, CBL, CD22, CRY1, CYTH1, DAG1, DBNL, DNM2, EIF2AK4, ERCC4, F11R, FGF18, FLOT1, FZD8, HLA-A, HOMER2, ITGA6, LRP2, MGRN1, NEDD4, PIM1, PSAP, RAC2, RAP1A, RAP1GAP, RHOA, RRN3, SESN2, STUB1, TFRC, TNIK, TNKS, TP63, TP73, TRIM25, VGLL4, YWHAE]
	GO:0035556	intracellular signal transduction	Group7	1	[ABCA1, ADIPOR1, AKAP12, ARHGAP24, ARHGDIA, ARNTL, BATF, CBL, CD22, CRY1, CYTH1, DAG1, DBNL, DNM2, EIF2AK4, ERCC4, F11R, FGF18, FLOT1, FZD8, HOMER2, LRP2, MGRN1, NEDD4, RAC2, RAP1A, RAP1GAP, RHOA, RRN3, SESN2, TFRC, TNIK, TP63, TP73, TRIM25, VGLL4, YWHAE]
	GO:0006950	response to stress	Group8	7	[ABCA1, ARHGAP24, ARNTL, BATF, CBL, CHAF1B, CRY1, DAG1, EIF2AK4, ERCC4, F11R, FANCL, FLOT1, FZD8, GPX3, HERC2, HLA-A, LAMP2, MAP1LC3C, MR1, MT1X, MYOF, NEDD4, PVR, RHOA, RTEL1, SESN2, SMC1A, STUB1, TFRC, TNIK, TP63, TP73, TRIM25, UBA1, YWHAE]
	GO:0033554	cellular response to stress	Group8	1	[ARNTL, BATF, CBL, CHAF1B, CRY1, DAG1, EIF2AK4, ERCC4, FANCL, FLOT1, FZD8, HERC2, LAMP2, MAP1LC3C, NEDD4, RHOA, RTEL1, SESN2, SMC1A, STUB1, TNIK, TP63, TP73, TRIM25, UBA1, YWHAE]
	GO:0006974	cellular response to DNA damage stimulus	Group8	6	[BATF, CBL, CHAF1B, CRY1, EIF2AK4, ERCC4, FANCL, HERC2, NEDD4, RTEL1, SESN2, SMC1A, STUB1, TP63, TP73, UBA1]
	GO:0032446	protein modification by small protein conjugation	Group8	5	[CBL, CBX8, CRY1, EIF2AK4, FANCL, HERC2, MGRN1, NEDD4, SKP1, STUB1, TNKS, TRIM25, UBA1]
	GO:0016567	protein ubiquitination	Group8	2	[CBL, CBX8, CRY1, EIF2AK4, FANCL, HERC2, MGRN1, NEDD4, SKP1, STUB1, TNKS, TRIM25, UBA1]
	GO:0004842	ubiquitin-protein transferase activity	Group8	3	[CBL, CBX8, EIF2AK4, FANCL, HERC2, MGRN1, NEDD4, SKP1, STUB1, TRIM25]
	GO:0006513	protein monoubiquitination	Group8	4	[CBL, FANCL, MGRN1, SKP1, TRIM25]
	GO:0023052	signaling	Group9	4	[ABCA1, ADIPOR1, AKAP12, ARHGAP24, ARHGDIA, ARNTL, BATF, CBL, CD22, CRY1, CYTH1, DAG1, DBNL, DNM2, EIF2AK4, ERCC4, F11R, FGF18, FLOT1, FZD8, HLA-A, HOMER2, ITGA6, LRP2, MGRN1, NEDD4, PIM1, PSAP, RAC2, RAP1A, RAP1GAP, RHOA, RRN3, SESN2, STUB1, TFRC, TNIK, TNKS, TP63, TP73, TRIM25, VGLL4, YWHAE]
	GO:0065009	regulation of molecular function	Group9	2	[ARHGAP24, ARHGDIA, CBL, CBX8, CYTH1, DAG1, DBNL, DNM2, EIF2AK4, ERCC4, F11R, FGF18, FLOT1, FZD8, HERC2, HNRNPD, ITGA6, NEDD4, PIM1, PSAP, RAC2, RAP1A, RAP1GAP, RHOA, SESN2, SKP1, STUB1, TFRC, TNKS, TP63, TRIM25, YWHAE]
	GO:0007165	signal transduction	Group9	3	[ABCA1, ADIPOR1, AKAP12, ARHGAP24, ARHGDIA, ARNTL, BATF, CBL, CD22, CRY1, CYTH1, DAG1, DBNL, DNM2, EIF2AK4, ERCC4, F11R, FGF18, FLOT1, FZD8, HLA-A, HOMER2, ITGA6, LRP2, MGRN1, NEDD4, PIM1, PSAP, RAC2, RAP1A, RAP1GAP, RHOA, RRN3, SESN2, STUB1, TFRC, TNIK, TNKS, TP63, TP73, TRIM25, VGLL4, YWHAE]
	GO:0016043	cellular component organization	Group9	6	[ABCA1, ADIPOR1, ARHGAP24, ARHGDIA, CBL, CBX8, CD22, CHAF1B, DAG1, DBNL, DNM2, EIF2AK4, ERCC4, F11R, FLOT1, HIGD1A, HNRNPD, ITGA6, LAMP2, LRP2, MAP1LC3C, MBD3, MRPS11, MYO5A, MYOF, NEDD4, RAC2, RAP1A, RAP1GAP, RHOA, RRN3, RTEL1, SESN2, SMC1A, STUB1, TARDBP, TFRC, TNIK, TNKS, TP63, TP73, VGLL4]
	GO:0044093	positive regulation of molecular function	Group9	8	[ARHGAP24, DAG1, DNM2, F11R, FGF18, FLOT1, FZD8, HNRNPD, ITGA6, PSAP, RAP1A, RAP1GAP, RHOA, SKP1, STUB1, TFRC, TNKS, TRIM25]
	GO:0050790	regulation of catalytic activity	Group9	7	[ARHGAP24, ARHGDIA, CBL, CBX8, CYTH1, DAG1, DBNL, ERCC4, F11R, FGF18, FZD8, HERC2, HNRNPD, ITGA6, PSAP, RAC2, RAP1A, RAP1GAP, RHOA, SESN2, SKP1, STUB1, TNKS, TP63]
	GO:0044087	regulation of cellular component biogenesis	Group9	13	[ABCA1, ARHGAP24, CHAF1B, DAG1, DBNL, DNM2, F11R, FLOT1, RAC2, RAP1A, RAP1GAP, RHOA, RTEL1, STUB1, TFRC]
	GO:0051128	regulation of cellular component organization	Group9	5	[ABCA1, ADIPOR1, ARHGAP24, ARHGDIA, CBL, CD22, CHAF1B, DAG1, DBNL, DNM2, ERCC4, F11R, FLOT1, HNRNPD, ITGA6, MYO5A, NEDD4, RAC2, RAP1A, RAP1GAP, RHOA, RTEL1, SESN2, STUB1, TFRC, TNIK, TNKS, VGLL4]
	GO:0051130	positive regulation of cellular component organization	Group9	12	[ABCA1, CBL, CHAF1B, DAG1, DBNL, DNM2, FLOT1, HNRNPD, ITGA6, RAC2, RAP1A, RHOA, RTEL1, STUB1, TFRC, TNKS]
	GO:0007264	small GTPase mediated signal transduction	Group9	14	[ABCA1, ARHGAP24, ARHGDIA, CBL, CYTH1, DBNL, DNM2, F11R, FLOT1, RAC2, RAP1A, RAP1GAP, RHOA]
	GO:0007265	Ras protein signal transduction	Group9	1	[ABCA1, ARHGAP24, ARHGDIA, CBL, CYTH1, DBNL, DNM2, F11R, FLOT1, RAC2, RAP1A, RHOA]
	GO:0051056	regulation of small GTPase mediated signal transduction	Group9	11	[ABCA1, ARHGAP24, ARHGDIA, CBL, CYTH1, DNM2, F11R, FLOT1, RAP1GAP]
	GO:0016601	Rac protein signal transduction	Group9	9	[ARHGAP24, DBNL, DNM2, RAC2]
	GO:0046578	regulation of Ras protein signal transduction	Group9	10	[ABCA1, ARHGAP24, ARHGDIA, CBL, CYTH1, DNM2, F11R, FLOT1]
	GO:0023052	signaling	Group10	6	[ABCA1, ADIPOR1, AKAP12, ARHGAP24, ARHGDIA, ARNTL, BATF, CBL, CD22, CRY1, CYTH1, DAG1, DBNL, DNM2, EIF2AK4, ERCC4, F11R, FGF18, FLOT1, FZD8, HLA-A, HOMER2, ITGA6, LRP2, MGRN1, NEDD4, PIM1, PSAP, RAC2, RAP1A, RAP1GAP, RHOA, RRN3, SESN2, STUB1, TFRC, TNIK, TNKS, TP63, TP73, TRIM25, VGLL4, YWHAE]
	GO:0040007	growth	Group10	44	[ADIPOR1, DAG1, DBNL, DNM2, EIF2AK4, MT1X, PIM1, PSAP, RHOA, SASH3, SESN2, TFRC, TP73, VGLL4]
	GO:0007154	cell communication	Group10	3	[ABCA1, ADIPOR1, AKAP12, ARHGAP24, ARHGDIA, ARNTL, BATF, CBL, CD22, CRY1, CYTH1, DAG1, DBNL, DNM2, EIF2AK4, ERCC4, F11R, FGF18, FLOT1, FZD8, HLA-A, HOMER2, ITGA6, LAMP2, LRP2, MAP1LC3C, MGRN1, NEDD4, PIM1, PSAP, RAC2, RAP1A, RAP1GAP, RHOA, RRN3, SESN2, STUB1, TFRC, TNIK, TNKS, TP63, TP73, TRIM25, VGLL4, YWHAE]
	GO:0009719	response to endogenous stimulus	Group10	37	[ABCA1, ADIPOR1, ARNTL, CBL, CRY1, DAG1, DNM2, FGF18, HNRNPD, LRP2, MYO5A, NEDD4, RAP1A, RAP1GAP, RHOA, SESN2, SMC1A, STUB1, TP63, TRIM25]
	GO:0048518	positive regulation of biological process	Group10	32	[ABCA1, ADIPOR1, AKAP12, ARNTL, BATF, CBL, CD22, CHAF1B, CRY1, DAG1, DBNL, DNM2, EIF2AK4, F11R, FGF18, FLOT1, FZD8, HLA-A, HNRNPD, ITGA6, LRP2, MBD3, MR1, NEDD4, PIM1, PPIE, PVR, RAC2, RAP1A, RHOA, RRN3, RTEL1, SASH3, SESN2, SKP1, STUB1, TARDBP, TFRC, TNIK, TNKS, TP63, TP73, TRIM25, VGLL4, YWHAE]
	GO:0048519	negative regulation of biological process	Group10	17	[ABCA1, ADIPOR1, ARHGAP24, ARHGDIA, ARNTL, CBL, CBX8, CD22, CRY1, DAG1, DNM2, EIF2AK4, ERCC4, F11R, HIGD1A, HLA-A, HNRNPD, HOMER2, ITGA6, LRP2, MBD3, MGRN1, MT1X, NEDD4, PIM1, RAP1A, RAP1GAP, RHOA, RRN3, RTEL1, SESN2, STUB1, TARDBP, TFRC, TNKS, TP63, TP73, TRIM25, VGLL4, YWHAE]
	GO:0051716	cellular response to stimulus	Group10	4	[ABCA1, ADIPOR1, AKAP12, ARHGAP24, ARHGDIA, ARNTL, BATF, CBL, CD22, CHAF1B, CRY1, CYTH1, DAG1, DBNL, DNM2, EIF2AK4, ERCC4, F11R, FANCL, FGF18, FLOT1, FZD8, GPX3, HERC2, HLA-A, HNRNPD, HOMER2, ITGA6, LAMP2, LRP2, MAP1LC3C, MGRN1, MT1X, MYO5A, NEDD4, PIM1, PSAP, RAC2, RAP1A, RAP1GAP, RHOA, RRN3, RTEL1, SESN2, SMC1A, STUB1, TFRC, TNIK, TNKS, TP63, TP73, TRIM25, UBA1, VGLL4, YWHAE]
	GO:0065009	regulation of molecular function	Group10	7	[ARHGAP24, ARHGDIA, CBL, CBX8, CYTH1, DAG1, DBNL, DNM2, EIF2AK4, ERCC4, F11R, FGF18, FLOT1, FZD8, HERC2, HNRNPD, ITGA6, NEDD4, PIM1, PSAP, RAC2, RAP1A, RAP1GAP, RHOA, SESN2, SKP1, STUB1, TFRC, TNKS, TP63, TRIM25, YWHAE]
	GO:0019222	regulation of metabolic process	Group10	15	[ADIPOR1, AKAP12, ARNTL, BATF, CBL, CBX8, CD22, CRY1, DAG1, DNM2, EIF2AK4, ERCC4, F11R, FGF18, FLOT1, FZD8, HLA-A, HNRNPD, HOMER2, ITGA6, LRP2, MBD3, NEDD4, PIM1, PPIE, PSAP, RAC2, RAP1A, RHOA, RRN3, RTEL1, SASH3, SESN2, SKP1, STUB1, TARDBP, TFRC, TNIK, TNKS, TP63, TP73, TRIM25, VGLL4, YWHAE]
	GO:0023051	regulation of signaling	Group10	3	[ABCA1, ADIPOR1, AKAP12, ARHGAP24, ARHGDIA, ARNTL, CBL, CD22, CRY1, CYTH1, DAG1, DNM2, EIF2AK4, F11R, FGF18, FLOT1, FZD8, HOMER2, ITGA6, LRP2, MGRN1, NEDD4, RAP1A, RAP1GAP, RHOA, RRN3, SESN2, STUB1, TFRC, TNIK, TNKS, TP63, TP73, TRIM25, VGLL4]
	GO:0048583	regulation of response to stimulus	Group10	11	[ABCA1, ADIPOR1, AKAP12, ARHGAP24, ARHGDIA, ARNTL, BATF, CBL, CD22, CRY1, CYTH1, DAG1, DNM2, EIF2AK4, ERCC4, F11R, FGF18, FLOT1, FZD8, HLA-A, HOMER2, ITGA6, LRP2, MGRN1, MR1, NEDD4, PVR, RAC2, RAP1A, RAP1GAP, RHOA, RRN3, RTEL1, SASH3, SESN2, STUB1, TFRC, TNIK, TNKS, TP63, TP73, TRIM25, VGLL4]
	GO:0050793	regulation of developmental process	Group10	30	[ABCA1, ADIPOR1, ARNTL, BATF, DAG1, DBNL, DNM2, EIF2AK4, F11R, FGF18, FLOT1, LRP2, MBD3, NEDD4, PIM1, RAC2, RAP1A, RAP1GAP, RHOA, SASH3, TFRC, TNIK, TP63, TP73, VGLL4]
	GO:0007165	signal transduction	Group10	5	[ABCA1, ADIPOR1, AKAP12, ARHGAP24, ARHGDIA, ARNTL, BATF, CBL, CD22, CRY1, CYTH1, DAG1, DBNL, DNM2, EIF2AK4, ERCC4, F11R, FGF18, FLOT1, FZD8, HLA-A, HOMER2, ITGA6, LRP2, MGRN1, NEDD4, PIM1, PSAP, RAC2, RAP1A, RAP1GAP, RHOA, RRN3, SESN2, STUB1, TFRC, TNIK, TNKS, TP63, TP73, TRIM25, VGLL4, YWHAE]
	GO:0009893	positive regulation of metabolic process	Group10	10	[ADIPOR1, AKAP12, ARNTL, BATF, CRY1, DAG1, DNM2, EIF2AK4, FGF18, FLOT1, FZD8, HLA-A, HNRNPD, ITGA6, LRP2, MBD3, NEDD4, PIM1, RAP1A, RHOA, RRN3, RTEL1, SASH3, SESN2, SKP1, STUB1, TARDBP, TFRC, TNIK, TNKS, TP63, TP73, TRIM25, VGLL4]
	GO:0010033	response to organic substance	Group10	28	[ABCA1, ADIPOR1, AKAP12, ARNTL, CBL, CRY1, DAG1, DNM2, FGF18, FLOT1, GPX3, HNRNPD, HOMER2, LRP2, MBD3, MT1X, MYO5A, NEDD4, PIM1, RAP1A, RAP1GAP, RHOA, SESN2, STUB1, TFRC, TNIK, TP63, TP73, TRIM25]
	GO:0016043	cellular component organization	Group10	9	[ABCA1, ADIPOR1, ARHGAP24, ARHGDIA, CBL, CBX8, CD22, CHAF1B, DAG1, DBNL, DNM2, EIF2AK4, ERCC4, F11R, FLOT1, HIGD1A, HNRNPD, ITGA6, LAMP2, LRP2, MAP1LC3C, MBD3, MRPS11, MYO5A, MYOF, NEDD4, RAC2, RAP1A, RAP1GAP, RHOA, RRN3, RTEL1, SESN2, SMC1A, STUB1, TARDBP, TFRC, TNIK, TNKS, TP63, TP73, VGLL4]
	GO:0023056	positive regulation of signaling	Group10	12	[ADIPOR1, AKAP12, ARNTL, CBL, EIF2AK4, F11R, FGF18, FLOT1, FZD8, LRP2, NEDD4, RAP1A, RHOA, TFRC, TNIK, TNKS, TP63, TP73, TRIM25]
	GO:0023057	negative regulation of signaling	Group10	22	[ADIPOR1, ARHGAP24, ARNTL, CBL, CD22, CRY1, DAG1, DNM2, HOMER2, ITGA6, LRP2, MGRN1, NEDD4, RAP1A, RHOA, RRN3, SESN2, STUB1, TP63, VGLL4]
	GO:0048522	positive regulation of cellular process	Group10	43	[ABCA1, ADIPOR1, AKAP12, ARNTL, BATF, CBL, CHAF1B, DAG1, DBNL, DNM2, EIF2AK4, F11R, FGF18, FLOT1, FZD8, HLA-A, HNRNPD, ITGA6, LRP2, MBD3, MR1, NEDD4, PIM1, PVR, RAC2, RAP1A, RHOA, RRN3, RTEL1, SASH3, SESN2, STUB1, TARDBP, TFRC, TNIK, TNKS, TP63, TP73, TRIM25, YWHAE]
	GO:0048523	negative regulation of cellular process	Group10	8	[ABCA1, ADIPOR1, ARHGAP24, ARHGDIA, ARNTL, CBL, CBX8, CD22, CRY1, DAG1, DNM2, EIF2AK4, ERCC4, F11R, HIGD1A, HLA-A, HNRNPD, HOMER2, ITGA6, LRP2, MBD3, MGRN1, NEDD4, PIM1, RAP1A, RAP1GAP, RHOA, RRN3, RTEL1, SESN2, STUB1, TARDBP, TFRC, TNKS, TP63, TP73, VGLL4, YWHAE]
	GO:0048584	positive regulation of response to stimulus	Group10	35	[ADIPOR1, AKAP12, ARNTL, CBL, CD22, EIF2AK4, F11R, FGF18, FLOT1, FZD8, HLA-A, LRP2, MR1, NEDD4, PVR, RAC2, RAP1A, RHOA, SASH3, TFRC, TNIK, TNKS, TP63, TP73, TRIM25]
	GO:0048585	negative regulation of response to stimulus	Group10	19	[ADIPOR1, ARHGAP24, ARNTL, CBL, CD22, CRY1, DAG1, DNM2, ERCC4, HLA-A, HOMER2, ITGA6, LRP2, MGRN1, NEDD4, RHOA, RRN3, RTEL1, SESN2, STUB1, TP63, VGLL4]
	GO:0071495	cellular response to endogenous stimulus	Group10	39	[ADIPOR1, ARNTL, CBL, CRY1, DNM2, FGF18, HNRNPD, LRP2, MYO5A, NEDD4, RAP1A, RAP1GAP, RHOA, SESN2, SMC1A, STUB1, TP63]
	GO:1901698	response to nitrogen compound	Group10	27	[ABCA1, ADIPOR1, CRY1, DAG1, DNM2, FLOT1, HNRNPD, HOMER2, MYO5A, RAP1A, RHOA, SESN2, STUB1, TNIK, TP73, TRIM25]
	GO:0010646	regulation of cell communication	Group10	14	[ABCA1, ADIPOR1, AKAP12, ARHGAP24, ARHGDIA, ARNTL, CBL, CD22, CRY1, CYTH1, DAG1, DNM2, EIF2AK4, F11R, FGF18, FLOT1, FZD8, HOMER2, ITGA6, LRP2, MGRN1, NEDD4, RAP1A, RAP1GAP, RHOA, RRN3, SESN2, STUB1, TFRC, TNIK, TNKS, TP63, TP73, TRIM25, VGLL4]
	GO:0045595	regulation of cell differentiation	Group10	41	[ABCA1, ADIPOR1, ARNTL, BATF, DAG1, DBNL, DNM2, EIF2AK4, F11R, FGF18, LRP2, MBD3, PIM1, RAP1A, RAP1GAP, RHOA, SASH3, TP63, TP73]
	GO:0060255	regulation of macromolecule metabolic process	Group10	16	[AKAP12, ARNTL, BATF, CBL, CBX8, CD22, CRY1, DAG1, DNM2, EIF2AK4, ERCC4, F11R, FGF18, FLOT1, FZD8, HLA-A, HNRNPD, HOMER2, ITGA6, LRP2, MBD3, NEDD4, PIM1, PPIE, RAP1A, RHOA, RRN3, RTEL1, SASH3, SESN2, SKP1, STUB1, TARDBP, TFRC, TNIK, TNKS, TP63, TP73, TRIM25, VGLL4, YWHAE]
	GO:0009966	regulation of signal transduction	Group10	20	[ABCA1, ADIPOR1, AKAP12, ARHGAP24, ARHGDIA, ARNTL, CBL, CD22, CRY1, CYTH1, DAG1, DNM2, F11R, FGF18, FLOT1, FZD8, HOMER2, ITGA6, LRP2, MGRN1, NEDD4, RAP1A, RAP1GAP, RHOA, RRN3, SESN2, STUB1, TFRC, TNIK, TNKS, TP63, TP73, TRIM25, VGLL4]
	GO:0010243	response to organonitrogen compound	Group10	38	[ABCA1, ADIPOR1, CRY1, DAG1, DNM2, HNRNPD, HOMER2, MYO5A, RAP1A, RHOA, SESN2, STUB1, TNIK, TP73, TRIM25]
	GO:0010604	positive regulation of macromolecule metabolic process	Group10	31	[AKAP12, ARNTL, BATF, CRY1, DAG1, DNM2, EIF2AK4, FGF18, FLOT1, FZD8, HLA-A, HNRNPD, ITGA6, LRP2, MBD3, NEDD4, PIM1, RAP1A, RHOA, RRN3, RTEL1, SASH3, SESN2, SKP1, STUB1, TARDBP, TFRC, TNIK, TNKS, TP63, TP73, TRIM25, VGLL4]
	GO:0010647	positive regulation of cell communication	Group10	13	[ADIPOR1, AKAP12, ARNTL, CBL, EIF2AK4, F11R, FGF18, FLOT1, FZD8, LRP2, NEDD4, RAP1A, RHOA, TFRC, TNIK, TNKS, TP63, TP73, TRIM25]
	GO:0010648	negative regulation of cell communication	Group10	18	[ADIPOR1, ARHGAP24, ARNTL, CBL, CD22, CRY1, DAG1, DNM2, HOMER2, ITGA6, LRP2, MGRN1, NEDD4, RAP1A, RHOA, RRN3, SESN2, STUB1, TP63, VGLL4]
	GO:0014070	response to organic cyclic compound	Group10	26	[ARNTL, CBL, CRY1, DAG1, DNM2, FLOT1, HNRNPD, HOMER2, MBD3, NEDD4, PIM1, RAP1A, RHOA, TP63, TRIM25]
	GO:0033993	response to lipid	Group10	23	[ABCA1, AKAP12, ARNTL, CBL, CRY1, DAG1, GPX3, HNRNPD, MBD3, NEDD4, PIM1, RHOA, TFRC, TP63, TRIM25]
	GO:0035556	intracellular signal transduction	Group10	2	[ABCA1, ADIPOR1, AKAP12, ARHGAP24, ARHGDIA, ARNTL, BATF, CBL, CD22, CRY1, CYTH1, DAG1, DBNL, DNM2, EIF2AK4, ERCC4, F11R, FGF18, FLOT1, FZD8, HOMER2, LRP2, MGRN1, NEDD4, RAC2, RAP1A, RAP1GAP, RHOA, RRN3, SESN2, TFRC, TNIK, TP63, TP73, TRIM25, VGLL4, YWHAE]
	GO:0045597	positive regulation of cell differentiation	Group10	40	[ARNTL, DAG1, DBNL, DNM2, F11R, FGF18, LRP2, PIM1, RAP1A, RHOA, SASH3, TP63, TP73]
	GO:0051173	positive regulation of nitrogen compound metabolic process	Group10	42	[ARNTL, BATF, CRY1, DAG1, DNM2, EIF2AK4, FGF18, FLOT1, FZD8, HNRNPD, ITGA6, LRP2, MBD3, NEDD4, PIM1, RAP1A, RHOA, RRN3, RTEL1, SESN2, SKP1, STUB1, TARDBP, TFRC, TNIK, TNKS, TP63, TP73, TRIM25, VGLL4]
	GO:0071310	cellular response to organic substance	Group10	29	[ABCA1, ADIPOR1, AKAP12, ARNTL, CBL, CRY1, DAG1, DNM2, FGF18, FLOT1, HNRNPD, LRP2, MT1X, MYO5A, NEDD4, PIM1, RAP1A, RAP1GAP, RHOA, SESN2, STUB1, TFRC, TP63, TRIM25]
	GO:0009967	positive regulation of signal transduction	Group10	34	[ADIPOR1, AKAP12, ARNTL, CBL, F11R, FGF18, FLOT1, FZD8, LRP2, NEDD4, RAP1A, RHOA, TFRC, TNIK, TNKS, TP63, TP73, TRIM25]
	GO:0009968	negative regulation of signal transduction	Group10	36	[ADIPOR1, ARHGAP24, ARNTL, CBL, CD22, CRY1, DAG1, DNM2, HOMER2, ITGA6, LRP2, MGRN1, NEDD4, RHOA, RRN3, SESN2, STUB1, TP63, VGLL4]
	GO:0071407	cellular response to organic cyclic compound	Group10	24	[ARNTL, CRY1, DAG1, DNM2, FLOT1, HNRNPD, NEDD4, PIM1, RAP1A, RHOA, TP63]
	GO:1902531	regulation of intracellular signal transduction	Group10	1	[ABCA1, ADIPOR1, AKAP12, ARHGAP24, ARHGDIA, ARNTL, CBL, CD22, CRY1, CYTH1, DAG1, DNM2, F11R, FGF18, FLOT1, FZD8, HOMER2, LRP2, MGRN1, NEDD4, RAP1A, RAP1GAP, RHOA, RRN3, SESN2, TFRC, TNIK, TP73, TRIM25, VGLL4]
	GO:1902532	negative regulation of intracellular signal transduction	Group10	21	[ADIPOR1, ARHGAP24, ARNTL, CD22, DAG1, HOMER2, MGRN1, RHOA, RRN3, SESN2, VGLL4]
	GO:0033144	negative regulation of intracellular steroid hormone receptor signaling pathway	Group10	25	[ARNTL, CRY1, RHOA, TP63]
	Immune processes cluster
	Node GO	Node GO Term	Node Groups	Node Number	Associated Genes Found
	GO:0030574	collagen catabolic process	Group0	1	[PRSS2, RETREG1]
	GO:0033194	response to hydroperoxide	Group1	1	[CD38, GPX3]
	GO:0043507	positive regulation of JUN kinase activity	Group2	1	[FZD8, SASH1]
	GO:0045824	negative regulation of innate immune response	Group3	1	[FAM3A, HLA-A, NLRC3, PARP14]
	GO:0050691	regulation of defense response to virus by host	Group4	1	[EIF2AK4, TRAF3IP2]
	GO:0002230	positive regulation of defense response to virus by host	Group4	2	[EIF2AK4, TRAF3IP2]
	GO:0046622	positive regulation of organ growth	Group5	4	[MEF2C, PIM1, SASH3]
	GO:0001782	B cell homeostasis	Group5	3	[MEF2C, SASH3, TRAF3IP2]
	GO:0030888	regulation of B cell proliferation	Group5	1	[AHR, CD22, CD38, MEF2C, SASH3, TFRC]
	GO:0030890	positive regulation of B cell proliferation	Group5	2	[CD38, MEF2C, SASH3, TFRC]
	GO:0032607	interferon-alpha production	Group6	5	[GPNMB, NLRC3]
	GO:0032647	regulation of interferon-alpha production	Group6	4	[GPNMB, NLRC3]
	GO:0050849	negative regulation of calcium-mediated signaling	Group6	3	[CD22, HOMER2]
	GO:0050858	negative regulation of antigen receptor-mediated signaling pathway	Group6	2	[BTN2A2, CD22]
	GO:0014067	negative regulation of phosphatidylinositol 3-kinase signaling	Group6	1	[BTN2A2, NLRC3]
	GO:0060998	regulation of dendritic spine development	Group7	3	[BAIAP2, DBNL, MEF2C]
	GO:0060999	positive regulation of dendritic spine development	Group7	4	[BAIAP2, DBNL]
	GO:0061001	regulation of dendritic spine morphogenesis	Group7	1	[BAIAP2, DBNL]
	GO:0050775	positive regulation of dendrite morphogenesis	Group7	5	[BAIAP2, DBNL]
	GO:0061003	positive regulation of dendritic spine morphogenesis	Group7	2	[BAIAP2, DBNL]
	GO:1903901	negative regulation of viral life cycle	Group8	9	[IFITM1, TRIM25]
	GO:0046622	positive regulation of organ growth	Group8	3	[MEF2C, PIM1, SASH3]
	GO:0033280	response to vitamin D	Group8	6	[PIM1, TRIM25]
	GO:0046596	regulation of viral entry into host cell	Group8	7	[IFITM1, TRIM25]
	GO:0001782	B cell homeostasis	Group8	2	[MEF2C, SASH3, TRAF3IP2]
	GO:0030501	positive regulation of bone mineralization	Group8	11	[MEF2C, OXSR1]
	GO:0046597	negative regulation of viral entry into host cell	Group8	8	[IFITM1, TRIM25]
	GO:0060914	heart formation	Group8	5	[MEF2C, PIM1]
	GO:0060421	positive regulation of heart growth	Group8	4	[MEF2C, PIM1]
	GO:0055023	positive regulation of cardiac muscle tissue growth	Group8	10	[MEF2C, PIM1]
	GO:0060043	regulation of cardiac muscle cell proliferation	Group8	13	[MEF2C, PIM1]
	GO:0030890	positive regulation of B cell proliferation	Group8	1	[CD38, MEF2C, SASH3, TFRC]
	GO:0060045	positive regulation of cardiac muscle cell proliferation	Group8	14	[MEF2C, PIM1]
	GO:0072160	nephron tubule epithelial cell differentiation	Group8	12	[MEF2C, OXSR1]
	GO:0002347	response to tumor cell	Group9	4	[AHR, HLA-A, MR1, PVR]
	GO:0002418	immune response to tumor cell	Group9	14	[AHR, HLA-A, MR1, PVR]
	GO:0002474	antigen processing and presentation of peptide antigen via MHC class I	Group9	5	[HLA-A, MR1]
	GO:0031343	positive regulation of cell killing	Group9	10	[HLA-A, MR1, PVR]
	GO:0002834	regulation of response to tumor cell	Group9	15	[AHR, MR1, PVR]
	GO:0001913	T cell mediated cytotoxicity	Group9	6	[HLA-A, MR1, PVR]
	GO:0002424	T cell mediated immune response to tumor cell	Group9	2	[AHR, HLA-A, MR1]
	GO:0002821	positive regulation of adaptive immune response	Group9	1	[EIF2AK4, HLA-A, MR1, PVR, SASH3, TFRC]
	GO:0002836	positive regulation of response to tumor cell	Group9	3	[MR1, PVR]
	GO:0002837	regulation of immune response to tumor cell	Group9	23	[AHR, MR1, PVR]
	GO:0001912	positive regulation of leukocyte mediated cytotoxicity	Group9	22	[HLA-A, MR1, PVR]
	GO:0002839	positive regulation of immune response to tumor cell	Group9	24	[MR1, PVR]
	GO:0002369	T cell cytokine production	Group9	11	[HLA-A, SASH3]
	GO:0002419	T cell mediated cytotoxicity directed against tumor cell target	Group9	16	[HLA-A, MR1]
	GO:0002708	positive regulation of lymphocyte mediated immunity	Group9	20	[HLA-A, MR1, PVR, SASH3, TFRC]
	GO:0002824	positive regulation of adaptive immune response based on somatic recombination of immune receptors built from immunoglobulin superfamily domains	Group9	9	[HLA-A, MR1, PVR, SASH3, TFRC]
	GO:0001914	regulation of T cell mediated cytotoxicity	Group9	17	[HLA-A, MR1, PVR]
	GO:0002709	regulation of T cell mediated immunity	Group9	13	[AHR, HLA-A, MR1, PVR, SASH3]
	GO:0002715	regulation of natural killer cell mediated immunity	Group9	8	[HLA-A, PVR]
	GO:0002724	regulation of T cell cytokine production	Group9	12	[HLA-A, SASH3]
	GO:0001916	positive regulation of T cell mediated cytotoxicity	Group9	18	[HLA-A, MR1, PVR]
	GO:0002711	positive regulation of T cell mediated immunity	Group9	19	[HLA-A, MR1, PVR, SASH3]
	GO:0002726	positive regulation of T cell cytokine production	Group9	21	[HLA-A, SASH3]
	GO:0042269	regulation of natural killer cell mediated cytotoxicity	Group9	7	[HLA-A, PVR]
	Interspecies Interaction Between Organisms cluster
	Node GO	Node GO Term	Node Groups	Node Number	Associated Genes Found
	GO:0043170	macromolecule metabolic process	Group0	1	[ANXA2, CBL, CHMP1A, DAG1, EIF2AK4, F11R, HLA-A, NEDD4, NRP2, PPID, PSMB7, RHOA, RPL14, RPL18, RPS12, SET, SKP1, TARDBP, TFRC, TNFRSF14, TP73, TRIM25, UBR4, YWHAE]
	GO:0044260	cellular macromolecule metabolic process	Group1	1	[ANXA2, CBL, CHMP1A, EIF2AK4, NEDD4, PSMB7, RHOA, RPL14, RPL18, RPS12, SET, SKP1, TARDBP, TFRC, TP73, TRIM25, UBR4]
	GO:0006511	ubiquitin-dependent protein catabolic process	Group2	1	[CBL, CHMP1A, NEDD4, PSMB7, SKP1, TRIM25, UBR4]
	GO:1901564	organonitrogen compound metabolic process	Group3	2	[ANXA2, CBL, CHMP1A, DAG1, EIF2AK4, NEDD4, NRP2, PPID, PSMB7, RHOA, RPL14, RPL18, RPS12, SET, SKP1, TARDBP, TFRC, TNFRSF14, TRIM25, UBR4, YWHAE]
	GO:0019538	protein metabolic process	Group3	1	[ANXA2, CBL, CHMP1A, DAG1, EIF2AK4, NEDD4, NRP2, PPID, PSMB7, RHOA, RPL14, RPL18, RPS12, SET, SKP1, TARDBP, TFRC, TNFRSF14, TRIM25, UBR4, YWHAE]
	GO:0019076	viral release from host cell	Group4	1	[CHMP1A, PPID, TRIM25]
	GO:0035891	exit from host cell	Group4	2	[CHMP1A, PPID, TRIM25]
	GO:0002819	regulation of adaptive immune response	Group5	2	[EIF2AK4, HLA-A, PVR, TFRC, TNFRSF14]
	GO:0046718	viral entry into host cell	Group5	1	[DAG1, F11R, PVR, TFRC, TNFRSF14, TRIM25]
	GO:0002821	positive regulation of adaptive immune response	Group5	3	[EIF2AK4, HLA-A, PVR, TFRC]
	GO:0001618	virus receptor activity	Group5	4	[DAG1, F11R, PVR, TFRC, TNFRSF14]
	GO:0016032	viral process	Group6	11	[CHMP1A, DAG1, EIF2AK4, F11R, NEDD4, PPID, PVR, TARDBP, TFRC, TNFRSF14, TRIM25]
	GO:0044419	biological process involved in interspecies interaction between organisms	Group6	10	[CBL, CHMP1A, DAG1, EIF2AK4, F11R, HLA-A, NEDD4, PPID, PVR, RHOA, TARDBP, TFRC, TNFRSF14, TRIM25]
	GO:0009628	response to abiotic stimulus	Group6	9	[CBL, DAG1, EIF2AK4, F11R, NEDD4, PPID, RHOA, TFRC, YWHAE]
	GO:0019058	viral life cycle	Group6	8	[CHMP1A, DAG1, EIF2AK4, F11R, NEDD4, PPID, PVR, TFRC, TNFRSF14, TRIM25]
	GO:0044403	biological process involved in symbiotic interaction	Group6	1	[CBL, CHMP1A, DAG1, EIF2AK4, F11R, PPID, PVR, TARDBP, TFRC, TNFRSF14, TRIM25]
	GO:0051701	biological process involved in interaction with host	Group6	7	[CBL, CHMP1A, DAG1, F11R, PPID, PVR, TFRC, TNFRSF14, TRIM25]
	GO:0044000	movement in host	Group6	6	[CBL, CHMP1A, DAG1, F11R, PPID, PVR, TFRC, TNFRSF14, TRIM25]
	GO:0002819	regulation of adaptive immune response	Group6	4	[EIF2AK4, HLA-A, PVR, TFRC, TNFRSF14]
	GO:0046718	viral entry into host cell	Group6	3	[DAG1, F11R, PVR, TFRC, TNFRSF14, TRIM25]
	GO:0044409	entry into host	Group6	2	[CBL, DAG1, F11R, PVR, TFRC, TNFRSF14, TRIM25]
	GO:0001618	virus receptor activity	Group6	5	[DAG1, F11R, PVR, TFRC, TNFRSF14]
	Developmental cluster
	Node GO	Node GO Term	Node Groups	Node Number	Associated Genes Found
	GO:0048519	negative regulation of biological process	Group0	1	[ADAM10, ARHGDIA, ARNTL, BPTF, CAPG, CD38, DAG1, DNM2, EIF2AK4, FAIM2, GPC1, GRHL2, HNRNPD, IGF2BP2, ITGA6, LRP2, MBD3, MYCBP2, NACA, NEDD4, PCM1, PHACTR4, RAP1GAP, RHOA, RRN3, SPINT1, TP63, TP73, YWHAE]
	GO:0007275	multicellular organism development	Group1	2	[ADAM10, ARNTL, ATP5PF, BAIAP2, BPTF, CAPG, CD38, DAG1, DBNL, DNM2, EIF2AK4, FAIM2, FLOT1, FZD8, GPC1, GRHL2, HNRNPD, HYDIN, IGF2BP2, IGSF8, ITGA6, LRP2, MBD3, MYCBP2, NACA, NEDD4, NRP2, NSUN5, PCM1, PHACTR4, PSAP, RAC2, RAP1GAP, RHOA, RRN3, SELENOP, SOX12, SPINT1, TNIK, TP63, TP73, TRAPPC4, YWHAE]
	GO:0030154	cell differentiation	Group1	3	[ARNTL, BAIAP2, CD38, DAG1, DBNL, DNM2, EIF2AK4, FAIM2, FLOT1, FZD8, GPC1, GRHL2, HYDIN, ITGA6, LRP2, MBD3, MYCBP2, NACA, NEDD4, NRP2, NSUN5, PCM1, PHACTR4, PSAP, RAC2, RAP1GAP, RHOA, SOX12, SPINT1, TNIK, TP63, TP73, TRAPPC4, YWHAE]
	GO:0007399	nervous system development	Group1	1	[ARNTL, ATP5PF, BAIAP2, BPTF, CAPG, CD38, DAG1, DBNL, DNM2, EIF2AK4, FAIM2, FLOT1, FZD8, GPC1, GRHL2, HNRNPD, HYDIN, IGF2BP2, IGSF8, ITGA6, LRP2, MBD3, MYCBP2, NEDD4, NRP2, NSUN5, PCM1, PHACTR4, RAC2, RAP1GAP, RHOA, SELENOP, SOX12, SPINT1, TNIK, TP63, TP73, TRAPPC4, YWHAE]
	GO:0009888	tissue development	Group2	3	[ARNTL, BPTF, DAG1, FLOT1, GPC1, GRHL2, HYDIN, IGSF8, ITGA6, LRP2, MBD3, NACA, NRP2, PHACTR4, PSAP, RHOA, SPINT1, TP63, TP73]
	GO:0048513	animal organ development	Group2	4	[ADAM10, ARNTL, ATP5PF, BAIAP2, BPTF, DAG1, FAIM2, FLOT1, FZD8, GPC1, GRHL2, HNRNPD, HYDIN, IGSF8, ITGA6, LRP2, MBD3, MYCBP2, NACA, NRP2, NSUN5, PCM1, PHACTR4, PSAP, RAP1GAP, RHOA, SELENOP, SOX12, SPINT1, TP63, TP73, YWHAE]
	GO:0007417	central nervous system development	Group2	1	[ATP5PF, BAIAP2, BPTF, CAPG, DAG1, FAIM2, GRHL2, HNRNPD, HYDIN, LRP2, MBD3, MYCBP2, NRP2, NSUN5, PCM1, RHOA, SELENOP, SOX12, TP73, YWHAE]
	GO:0007420	brain development	Group2	2	[ATP5PF, BAIAP2, BPTF, FAIM2, GRHL2, HNRNPD, HYDIN, LRP2, MBD3, NRP2, NSUN5, PCM1, RHOA, SELENOP, YWHAE]
	GO:0050793	regulation of developmental process	Group3	1	[ADAM10, ARNTL, BAIAP2, DAG1, DBNL, DNM2, EIF2AK4, FLOT1, GPC1, GRHL2, LRP2, MBD3, MYCBP2, NACA, NEDD4, NSUN5, PCM1, RAC2, RAP1GAP, RHOA, SOX12, SPINT1, TNIK, TP63, TP73]
	GO:0016043	cellular component organization	Group3	5	[ADAM10, ARHGDIA, BAIAP2, BPTF, CAPG, CD38, DAG1, DBNL, DNM2, EIF2AK4, FLOT1, GPC1, GRHL2, HNRNPD, HYDIN, ITGA6, LRP2, MBD3, MYCBP2, MYO5A, NEDD4, NRP2, PCM1, PHACTR4, RAC2, RAP1GAP, RHOA, RRM1, RRN3, SELENOP, SPINT1, TNIK, TP63, TP73, TRAPPC4]
	GO:0044085	cellular component biogenesis	Group3	6	[ADAM10, BAIAP2, CAPG, DAG1, DBNL, DNM2, FLOT1, GPC1, GRHL2, HYDIN, ITGA6, MBD3, MYCBP2, NEDD4, NSUN5, PCM1, RAC2, RAP1GAP, RHOA, RRM1, RRN3, SELENOP, TNIK, TP63, TP73, TRAPPC4]
	GO:0044087	regulation of cellular component biogenesis	Group3	3	[BAIAP2, CAPG, DAG1, DBNL, DNM2, FLOT1, MYCBP2, RAC2, RAP1GAP, RHOA, SELENOP]
	GO:0022607	cellular component assembly	Group3	2	[ADAM10, BAIAP2, CAPG, DAG1, DBNL, DNM2, FLOT1, GPC1, GRHL2, HYDIN, ITGA6, MBD3, MYCBP2, PCM1, RAC2, RAP1GAP, RHOA, RRM1, RRN3, SELENOP, TNIK, TP63, TP73, TRAPPC4]
	GO:0030030	cell projection organization	Group3	4	[BAIAP2, CAPG, CD38, DAG1, DBNL, DNM2, EIF2AK4, FLOT1, HYDIN, ITGA6, LRP2, MYCBP2, NEDD4, NRP2, PCM1, RAC2, RAP1GAP, RHOA, TNIK, TRAPPC4]
	GO:0048518	positive regulation of biological process	Group4	1	[ADAM10, ARNTL, BAIAP2, BPTF, CAPG, CD38, DAG1, DBNL, DNM2, EIF2AK4, FLOT1, FZD8, GPC1, GRHL2, HNRNPD, IGF2BP2, ITGA6, LRP2, MBD3, MYCBP2, NACA, NEDD4, NRP2, NSUN5, PCM1, RAC2, RHOA, RRM1, RRN3, SELENOP, SOX12, SPINT1, TNIK, TP63, TP73, YWHAE]
	GO:0050793	regulation of developmental process	Group4	4	[ADAM10, ARNTL, BAIAP2, DAG1, DBNL, DNM2, EIF2AK4, FLOT1, GPC1, GRHL2, LRP2, MBD3, MYCBP2, NACA, NEDD4, NSUN5, PCM1, RAC2, RAP1GAP, RHOA, SOX12, SPINT1, TNIK, TP63, TP73]
	GO:0050794	regulation of cellular process	Group4	2	[ADAM10, ARHGDIA, ARNTL, BAIAP2, BPTF, CAPG, CD38, DAG1, DBNL, DNM2, EIF2AK4, FAIM2, FLOT1, FZD8, GPC1, GRHL2, HNRNPD, IGF2BP2, ITGA6, LRP2, MBD3, MYCBP2, MYO5A, NACA, NEDD4, NRP2, NSUN5, PCM1, PHACTR4, PSAP, RAC2, RAP1GAP, RHOA, RRM1, RRN3, SELENOP, SOX12, SPINT1, TNIK, TP63, TP73, YWHAE]
	GO:0048522	positive regulation of cellular process	Group4	6	[ADAM10, ARNTL, BAIAP2, BPTF, CAPG, CD38, DAG1, DBNL, DNM2, EIF2AK4, FLOT1, FZD8, GPC1, GRHL2, HNRNPD, ITGA6, LRP2, MBD3, NACA, NEDD4, NRP2, NSUN5, PCM1, RAC2, RHOA, RRM1, RRN3, SELENOP, SOX12, SPINT1, TNIK, TP63, TP73, YWHAE]
	GO:0010604	positive regulation of macromolecule metabolic process	Group4	3	[ARNTL, BPTF, CD38, DAG1, DNM2, EIF2AK4, FLOT1, FZD8, GRHL2, HNRNPD, IGF2BP2, ITGA6, LRP2, MBD3, MYCBP2, NACA, NEDD4, NSUN5, RHOA, RRN3, SOX12, TNIK, TP63, TP73]
	GO:0031325	positive regulation of cellular metabolic process	Group4	5	[ARNTL, BPTF, CD38, DAG1, DNM2, EIF2AK4, FLOT1, FZD8, GRHL2, HNRNPD, ITGA6, MBD3, NACA, NSUN5, RHOA, RRN3, SOX12, TNIK, TP63, TP73]
	GO:0048518	positive regulation of biological process	Group5	2	[ADAM10, ARNTL, BAIAP2, BPTF, CAPG, CD38, DAG1, DBNL, DNM2, EIF2AK4, FLOT1, FZD8, GPC1, GRHL2, HNRNPD, IGF2BP2, ITGA6, LRP2, MBD3, MYCBP2, NACA, NEDD4, NRP2, NSUN5, PCM1, RAC2, RHOA, RRM1, RRN3, SELENOP, SOX12, SPINT1, TNIK, TP63, TP73, YWHAE]
	GO:0048522	positive regulation of cellular process	Group5	1	[ADAM10, ARNTL, BAIAP2, BPTF, CAPG, CD38, DAG1, DBNL, DNM2, EIF2AK4, FLOT1, FZD8, GPC1, GRHL2, HNRNPD, ITGA6, LRP2, MBD3, NACA, NEDD4, NRP2, NSUN5, PCM1, RAC2, RHOA, RRM1, RRN3, SELENOP, SOX12, SPINT1, TNIK, TP63, TP73, YWHAE]
	GO:0010604	positive regulation of macromolecule metabolic process	Group5	4	[ARNTL, BPTF, CD38, DAG1, DNM2, EIF2AK4, FLOT1, FZD8, GRHL2, HNRNPD, IGF2BP2, ITGA6, LRP2, MBD3, MYCBP2, NACA, NEDD4, NSUN5, RHOA, RRN3, SOX12, TNIK, TP63, TP73]
	GO:0014070	response to organic cyclic compound	Group5	3	[ARNTL, CD38, DAG1, DNM2, FLOT1, HNRNPD, MBD3, MYCBP2, NEDD4, RHOA, TP63]
	GO:0031325	positive regulation of cellular metabolic process	Group5	8	[ARNTL, BPTF, CD38, DAG1, DNM2, EIF2AK4, FLOT1, FZD8, GRHL2, HNRNPD, ITGA6, MBD3, NACA, NSUN5, RHOA, RRN3, SOX12, TNIK, TP63, TP73]
	GO:0010557	positive regulation of macromolecule biosynthetic process	Group5	5	[ARNTL, BPTF, CD38, DNM2, EIF2AK4, GRHL2, HNRNPD, ITGA6, MBD3, NACA, NSUN5, RHOA, RRN3, SOX12, TP63, TP73]
	GO:0031328	positive regulation of cellular biosynthetic process	Group5	7	[ARNTL, BPTF, CD38, DNM2, EIF2AK4, GRHL2, HNRNPD, ITGA6, MBD3, NACA, NSUN5, RHOA, RRN3, SOX12, TP63, TP73]
	GO:0051247	positive regulation of protein metabolic process	Group5	6	[ARNTL, DAG1, EIF2AK4, FLOT1, FZD8, HNRNPD, LRP2, MYCBP2, NEDD4, NSUN5, RHOA, TNIK]
	GO:0045893	positive regulation of transcription, DNA-templated	Group5	9	[ARNTL, BPTF, CD38, DNM2, GRHL2, HNRNPD, ITGA6, MBD3, NACA, RRN3, SOX12, TP63, TP73]
	GO:0032879	regulation of localization	Group6	4	[ADAM10, ARHGDIA, ARNTL, CD38, DAG1, DNM2, FLOT1, GPC1, MYCBP2, NACA, NEDD4, PCM1, RAC2, RHOA, YWHAE]
	GO:0009725	response to hormone	Group6	3	[ARNTL, BAIAP2, CD38, DAG1, LRP2, MYCBP2, MYO5A, NEDD4, RHOA, TP63]
	GO:0030155	regulation of cell adhesion	Group6	8	[ADAM10, ARHGDIA, DAG1, DNM2, FLOT1, RAC2, RHOA, SELENOP, SOX12]
	GO:0032989	cellular component morphogenesis	Group6	1	[BAIAP2, DAG1, DBNL, DNM2, EIF2AK4, FLOT1, GPC1, LRP2, MYCBP2, NEDD4, NRP2, RAC2, RHOA, TNIK]
	GO:0060341	regulation of cellular localization	Group6	9	[ADAM10, ARHGDIA, ARNTL, CD38, DAG1, GPC1, MYCBP2, NACA, NEDD4, PCM1, RAC2, YWHAE]
	GO:0008104	protein localization	Group6	5	[ADAM10, ARHGDIA, ARNTL, BAIAP2, CD38, DAG1, DNM2, FLOT1, GPC1, LRP2, MYCBP2, MYO5A, NACA, NEDD4, PCM1, RAC2, TNIK, YWHAE]
	GO:0014070	response to organic cyclic compound	Group6	2	[ARNTL, CD38, DAG1, DNM2, FLOT1, HNRNPD, MBD3, MYCBP2, NEDD4, RHOA, TP63]
	GO:0071705	nitrogen compound transport	Group6	7	[ARNTL, CD38, DNM2, FLOT1, IGF2BP2, LRP2, MYCBP2, MYO5A, NACA, NEDD4, PCM1, PSAP, RAC2, YWHAE]
	GO:0048667	cell morphogenesis involved in neuron differentiation	Group6	6	[BAIAP2, DAG1, DBNL, DNM2, FLOT1, MYCBP2, NEDD4, NRP2, RAC2, TNIK]
	GO:0048518	positive regulation of biological process	Group7	15	[ADAM10, ARNTL, BAIAP2, BPTF, CAPG, CD38, DAG1, DBNL, DNM2, EIF2AK4, FLOT1, FZD8, GPC1, GRHL2, HNRNPD, IGF2BP2, ITGA6, LRP2, MBD3, MYCBP2, NACA, NEDD4, NRP2, NSUN5, PCM1, RAC2, RHOA, RRM1, RRN3, SELENOP, SOX12, SPINT1, TNIK, TP63, TP73, YWHAE]
	GO:0009653	anatomical structure morphogenesis	Group7	5	[BAIAP2, DAG1, DBNL, DNM2, EIF2AK4, FAIM2, FLOT1, FZD8, GPC1, GRHL2, IGF2BP2, ITGA6, LRP2, MYCBP2, NACA, NEDD4, NRP2, PHACTR4, RAC2, RHOA, SOX12, SPINT1, TNIK, TP63]
	GO:0050793	regulation of developmental process	Group7	2	[ADAM10, ARNTL, BAIAP2, DAG1, DBNL, DNM2, EIF2AK4, FLOT1, GPC1, GRHL2, LRP2, MBD3, MYCBP2, NACA, NEDD4, NSUN5, PCM1, RAC2, RAP1GAP, RHOA, SOX12, SPINT1, TNIK, TP63, TP73]
	GO:0051239	regulation of multicellular organismal process	Group7	10	[ADAM10, ARNTL, BAIAP2, CD38, DAG1, DBNL, EIF2AK4, FLOT1, GRHL2, IGF2BP2, LRP2, NRP2, NSUN5, PCM1, RAP1GAP, RHOA, SOX12, SPINT1, TP63, TP73, YWHAE]
	GO:0010033	response to organic substance	Group7	4	[ADAM10, ARNTL, BAIAP2, CD38, DAG1, DNM2, FLOT1, GPC1, HNRNPD, LRP2, MBD3, MYCBP2, MYO5A, NEDD4, NRP2, RAP1GAP, RHOA, SELENOP, SPINT1, TNIK, TP63, TP73]
	GO:0030154	cell differentiation	Group7	14	[ARNTL, BAIAP2, CD38, DAG1, DBNL, DNM2, EIF2AK4, FAIM2, FLOT1, FZD8, GPC1, GRHL2, HYDIN, ITGA6, LRP2, MBD3, MYCBP2, NACA, NEDD4, NRP2, NSUN5, PCM1, PHACTR4, PSAP, RAC2, RAP1GAP, RHOA, SOX12, SPINT1, TNIK, TP63, TP73, TRAPPC4, YWHAE]
	GO:0044085	cellular component biogenesis	Group7	17	[ADAM10, BAIAP2, CAPG, DAG1, DBNL, DNM2, FLOT1, GPC1, GRHL2, HYDIN, ITGA6, MBD3, MYCBP2, NEDD4, NSUN5, PCM1, RAC2, RAP1GAP, RHOA, RRM1, RRN3, SELENOP, TNIK, TP63, TP73, TRAPPC4]
	GO:0048522	positive regulation of cellular process	Group7	16	[ADAM10, ARNTL, BAIAP2, BPTF, CAPG, CD38, DAG1, DBNL, DNM2, EIF2AK4, FLOT1, FZD8, GPC1, GRHL2, HNRNPD, ITGA6, LRP2, MBD3, NACA, NEDD4, NRP2, NSUN5, PCM1, RAC2, RHOA, RRM1, RRN3, SELENOP, SOX12, SPINT1, TNIK, TP63, TP73, YWHAE]
	GO:0051094	positive regulation of developmental process	Group7	6	[ARNTL, BAIAP2, DAG1, DBNL, DNM2, FLOT1, GPC1, LRP2, NACA, RHOA, SOX12, SPINT1, TP63, TP73]
	GO:0000902	cell morphogenesis	Group7	11	[BAIAP2, DAG1, DBNL, DNM2, EIF2AK4, FLOT1, GRHL2, LRP2, MYCBP2, NEDD4, NRP2, RAC2, RHOA, TNIK]
	GO:0032989	cellular component morphogenesis	Group7	3	[BAIAP2, DAG1, DBNL, DNM2, EIF2AK4, FLOT1, GPC1, LRP2, MYCBP2, NEDD4, NRP2, RAC2, RHOA, TNIK]
	GO:0045595	regulation of cell differentiation	Group7	8	[ARNTL, BAIAP2, DAG1, DBNL, DNM2, EIF2AK4, GPC1, GRHL2, LRP2, MBD3, NACA, PCM1, RAP1GAP, RHOA, SOX12, SPINT1, TP63, TP73]
	GO:0048468	cell development	Group7	13	[ARNTL, BAIAP2, CD38, DAG1, DBNL, DNM2, EIF2AK4, FLOT1, GRHL2, HYDIN, ITGA6, LRP2, MYCBP2, NACA, NEDD4, NRP2, NSUN5, PCM1, PHACTR4, RAC2, RHOA, SPINT1, TNIK, TP63, TP73, TRAPPC4]
	GO:2000026	regulation of multicellular organismal development	Group7	9	[ADAM10, ARNTL, BAIAP2, DAG1, DBNL, GRHL2, LRP2, NSUN5, PCM1, RHOA, SOX12, SPINT1, TP63, TP73]
	GO:0045597	positive regulation of cell differentiation	Group7	7	[ARNTL, BAIAP2, DAG1, DBNL, DNM2, GPC1, LRP2, RHOA, SOX12, SPINT1, TP63, TP73]
	GO:0022008	neurogenesis	Group7	1	[ARNTL, BAIAP2, CD38, DAG1, DBNL, DNM2, EIF2AK4, FAIM2, FLOT1, FZD8, GPC1, ITGA6, LRP2, MYCBP2, NEDD4, NRP2, NSUN5, PCM1, RAC2, RAP1GAP, RHOA, SPINT1, TNIK, TP73, TRAPPC4, YWHAE]
	GO:0048812	neuron projection morphogenesis	Group7	12	[BAIAP2, DAG1, DBNL, DNM2, EIF2AK4, FLOT1, LRP2, MYCBP2, NEDD4, NRP2, RAC2, RHOA, TNIK]
	GO:0009653	anatomical structure morphogenesis	Group8	7	[BAIAP2, DAG1, DBNL, DNM2, EIF2AK4, FAIM2, FLOT1, FZD8, GPC1, GRHL2, IGF2BP2, ITGA6, LRP2, MYCBP2, NACA, NEDD4, NRP2, PHACTR4, RAC2, RHOA, SOX12, SPINT1, TNIK, TP63]
	GO:0050793	regulation of developmental process	Group8	9	[ADAM10, ARNTL, BAIAP2, DAG1, DBNL, DNM2, EIF2AK4, FLOT1, GPC1, GRHL2, LRP2, MBD3, MYCBP2, NACA, NEDD4, NSUN5, PCM1, RAC2, RAP1GAP, RHOA, SOX12, SPINT1, TNIK, TP63, TP73]
	GO:0051239	regulation of multicellular organismal process	Group8	11	[ADAM10, ARNTL, BAIAP2, CD38, DAG1, DBNL, EIF2AK4, FLOT1, GRHL2, IGF2BP2, LRP2, NRP2, NSUN5, PCM1, RAP1GAP, RHOA, SOX12, SPINT1, TP63, TP73, YWHAE]
	GO:0009888	tissue development	Group8	20	[ARNTL, BPTF, DAG1, FLOT1, GPC1, GRHL2, HYDIN, IGSF8, ITGA6, LRP2, MBD3, NACA, NRP2, PHACTR4, PSAP, RHOA, SPINT1, TP63, TP73]
	GO:0048513	animal organ development	Group8	1	[ADAM10, ARNTL, ATP5PF, BAIAP2, BPTF, DAG1, FAIM2, FLOT1, FZD8, GPC1, GRHL2, HNRNPD, HYDIN, IGSF8, ITGA6, LRP2, MBD3, MYCBP2, NACA, NRP2, NSUN5, PCM1, PHACTR4, PSAP, RAP1GAP, RHOA, SELENOP, SOX12, SPINT1, TP63, TP73, YWHAE]
	GO:0048646	anatomical structure formation involved in morphogenesis	Group8	2	[DAG1, FAIM2, FLOT1, FZD8, GPC1, GRHL2, LRP2, NRP2, PHACTR4, RHOA, SPINT1, TP63]
	GO:0051094	positive regulation of developmental process	Group8	6	[ARNTL, BAIAP2, DAG1, DBNL, DNM2, FLOT1, GPC1, LRP2, NACA, RHOA, SOX12, SPINT1, TP63, TP73]
	GO:0009725	response to hormone	Group8	8	[ARNTL, BAIAP2, CD38, DAG1, LRP2, MYCBP2, MYO5A, NEDD4, RHOA, TP63]
	GO:0009790	embryo development	Group8	21	[ADAM10, BPTF, DAG1, GRHL2, LRP2, MBD3, NRP2, PHACTR4, RRN3, SPINT1, TP63]
	GO:0009887	animal organ morphogenesis	Group8	4	[DAG1, GRHL2, ITGA6, LRP2, MYCBP2, NACA, NRP2, PHACTR4, RHOA, TP63]
	GO:0035295	tube development	Group8	16	[DAG1, FZD8, GRHL2, LRP2, NRP2, PHACTR4, RHOA, SPINT1, TP63, TP73]
	GO:0045595	regulation of cell differentiation	Group8	15	[ARNTL, BAIAP2, DAG1, DBNL, DNM2, EIF2AK4, GPC1, GRHL2, LRP2, MBD3, NACA, PCM1, RAP1GAP, RHOA, SOX12, SPINT1, TP63, TP73]
	GO:0048729	tissue morphogenesis	Group8	18	[DAG1, GRHL2, LRP2, NRP2, PHACTR4, RHOA, SPINT1, TP63]
	GO:2000026	regulation of multicellular organismal development	Group8	12	[ADAM10, ARNTL, BAIAP2, DAG1, DBNL, GRHL2, LRP2, NSUN5, PCM1, RHOA, SOX12, SPINT1, TP63, TP73]
	GO:0007517	muscle organ development	Group8	24	[ARNTL, DAG1, FLOT1, GPC1, IGSF8, LRP2, NACA, RHOA]
	GO:0034330	cell junction organization	Group8	3	[ADAM10, BAIAP2, DAG1, DBNL, FLOT1, GRHL2, ITGA6, MYCBP2, NEDD4, NRP2, RHOA]
	GO:0045596	negative regulation of cell differentiation	Group8	17	[ARNTL, EIF2AK4, GRHL2, PCM1, RAP1GAP, RHOA, TP63, TP73]
	GO:0045597	positive regulation of cell differentiation	Group8	10	[ARNTL, BAIAP2, DAG1, DBNL, DNM2, GPC1, LRP2, RHOA, SOX12, SPINT1, TP63, TP73]
	GO:0060429	epithelium development	Group8	19	[ARNTL, DAG1, GRHL2, HYDIN, LRP2, PHACTR4, PSAP, RHOA, SPINT1, TP63, TP73]
	GO:0060537	muscle tissue development	Group8	25	[ARNTL, FLOT1, GPC1, IGSF8, LRP2, NACA, RHOA, TP73]
	GO:0060284	regulation of cell development	Group8	13	[ARNTL, BAIAP2, DAG1, DBNL, DNM2, LRP2, NACA, PCM1, SPINT1, TP73]
	GO:0072359	circulatory system development	Group8	23	[ADAM10, DAG1, FZD8, GRHL2, LRP2, MBD3, MYCBP2, NACA, NRP2, RHOA, SPINT1, TP73]
	GO:0051960	regulation of nervous system development	Group8	14	[ARNTL, BAIAP2, DAG1, DBNL, LRP2, NSUN5, PCM1, SPINT1, TP73]
	GO:0071407	cellular response to organic cyclic compound	Group8	5	[ARNTL, DAG1, DNM2, FLOT1, HNRNPD, NEDD4, RHOA, TP63]
	GO:0043009	chordate embryonic development	Group8	22	[ADAM10, BPTF, GRHL2, LRP2, MBD3, PHACTR4, RRN3, SPINT1]
	GO:0009653	anatomical structure morphogenesis	Group9	21	[BAIAP2, DAG1, DBNL, DNM2, EIF2AK4, FAIM2, FLOT1, FZD8, GPC1, GRHL2, IGF2BP2, ITGA6, LRP2, MYCBP2, NACA, NEDD4, NRP2, PHACTR4, RAC2, RHOA, SOX12, SPINT1, TNIK, TP63]
	GO:0023051	regulation of signaling	Group9	33	[ADAM10, ARHGDIA, ARNTL, BAIAP2, CD38, DAG1, DNM2, EIF2AK4, FAIM2, FLOT1, FZD8, GPC1, ITGA6, LRP2, NEDD4, PHACTR4, RAP1GAP, RHOA, RRN3, SELENOP, TNIK, TP63, TP73]
	GO:0032879	regulation of localization	Group9	7	[ADAM10, ARHGDIA, ARNTL, CD38, DAG1, DNM2, FLOT1, GPC1, MYCBP2, NACA, NEDD4, PCM1, RAC2, RHOA, YWHAE]
	GO:0048583	regulation of response to stimulus	Group9	32	[ADAM10, ARHGDIA, ARNTL, BAIAP2, CD38, DAG1, DNM2, EIF2AK4, FAIM2, FLOT1, FZD8, GPC1, ITGA6, LRP2, MYCBP2, NEDD4, PHACTR4, RAC2, RAP1GAP, RHOA, RRN3, SELENOP, TNIK, TP63, TP73]
	GO:0050793	regulation of developmental process	Group9	10	[ADAM10, ARNTL, BAIAP2, DAG1, DBNL, DNM2, EIF2AK4, FLOT1, GPC1, GRHL2, LRP2, MBD3, MYCBP2, NACA, NEDD4, NSUN5, PCM1, RAC2, RAP1GAP, RHOA, SOX12, SPINT1, TNIK, TP63, TP73]
	GO:0007165	signal transduction	Group9	37	[ADAM10, ARHGDIA, ARNTL, BAIAP2, CD38, DAG1, DBNL, DNM2, EIF2AK4, FAIM2, FLOT1, FZD8, GPC1, ITGA6, LRP2, NEDD4, NRP2, PHACTR4, PSAP, RAC2, RAP1GAP, RHOA, RRN3, SELENOP, TNIK, TP63, TP73, YWHAE]
	GO:0010033	response to organic substance	Group9	20	[ADAM10, ARNTL, BAIAP2, CD38, DAG1, DNM2, FLOT1, GPC1, HNRNPD, LRP2, MBD3, MYCBP2, MYO5A, NEDD4, NRP2, RAP1GAP, RHOA, SELENOP, SPINT1, TNIK, TP63, TP73]
	GO:0023056	positive regulation of signaling	Group9	45	[ARNTL, BAIAP2, CD38, EIF2AK4, FLOT1, FZD8, LRP2, NEDD4, RHOA, SELENOP, TNIK, TP63, TP73]
	GO:0023057	negative regulation of signaling	Group9	56	[ARNTL, CD38, DAG1, DNM2, FAIM2, GPC1, ITGA6, LRP2, NEDD4, PHACTR4, RHOA, RRN3, TP63]
	GO:0030154	cell differentiation	Group9	19	[ARNTL, BAIAP2, CD38, DAG1, DBNL, DNM2, EIF2AK4, FAIM2, FLOT1, FZD8, GPC1, GRHL2, HYDIN, ITGA6, LRP2, MBD3, MYCBP2, NACA, NEDD4, NRP2, NSUN5, PCM1, PHACTR4, PSAP, RAC2, RAP1GAP, RHOA, SOX12, SPINT1, TNIK, TP63, TP73, TRAPPC4, YWHAE]
	GO:0044085	cellular component biogenesis	Group9	11	[ADAM10, BAIAP2, CAPG, DAG1, DBNL, DNM2, FLOT1, GPC1, GRHL2, HYDIN, ITGA6, MBD3, MYCBP2, NEDD4, NSUN5, PCM1, RAC2, RAP1GAP, RHOA, RRM1, RRN3, SELENOP, TNIK, TP63, TP73, TRAPPC4]
	GO:0048584	positive regulation of response to stimulus	Group9	29	[ADAM10, ARNTL, BAIAP2, CD38, EIF2AK4, FLOT1, FZD8, LRP2, NEDD4, RAC2, RHOA, SELENOP, TNIK, TP63, TP73]
	GO:0048646	anatomical structure formation involved in morphogenesis	Group9	4	[DAG1, FAIM2, FLOT1, FZD8, GPC1, GRHL2, LRP2, NRP2, PHACTR4, RHOA, SPINT1, TP63]
	GO:0051094	positive regulation of developmental process	Group9	16	[ARNTL, BAIAP2, DAG1, DBNL, DNM2, FLOT1, GPC1, LRP2, NACA, RHOA, SOX12, SPINT1, TP63, TP73]
	GO:0000902	cell morphogenesis	Group9	14	[BAIAP2, DAG1, DBNL, DNM2, EIF2AK4, FLOT1, GRHL2, LRP2, MYCBP2, NEDD4, NRP2, RAC2, RHOA, TNIK]
	GO:0009725	response to hormone	Group9	2	[ARNTL, BAIAP2, CD38, DAG1, LRP2, MYCBP2, MYO5A, NEDD4, RHOA, TP63]
	GO:0009887	animal organ morphogenesis	Group9	5	[DAG1, GRHL2, ITGA6, LRP2, MYCBP2, NACA, NRP2, PHACTR4, RHOA, TP63]
	GO:0010646	regulation of cell communication	Group9	46	[ADAM10, ARHGDIA, ARNTL, BAIAP2, CD38, DAG1, DNM2, EIF2AK4, FAIM2, FLOT1, FZD8, GPC1, ITGA6, LRP2, NEDD4, PHACTR4, RAP1GAP, RHOA, RRN3, SELENOP, TNIK, TP63, TP73]
	GO:0030155	regulation of cell adhesion	Group9	8	[ADAM10, ARHGDIA, DAG1, DNM2, FLOT1, RAC2, RHOA, SELENOP, SOX12]
	GO:0032989	cellular component morphogenesis	Group9	26	[BAIAP2, DAG1, DBNL, DNM2, EIF2AK4, FLOT1, GPC1, LRP2, MYCBP2, NEDD4, NRP2, RAC2, RHOA, TNIK]
	GO:0044087	regulation of cellular component biogenesis	Group9	6	[BAIAP2, CAPG, DAG1, DBNL, DNM2, FLOT1, MYCBP2, RAC2, RAP1GAP, RHOA, SELENOP]
	GO:0048468	cell development	Group9	1	[ARNTL, BAIAP2, CD38, DAG1, DBNL, DNM2, EIF2AK4, FLOT1, GRHL2, HYDIN, ITGA6, LRP2, MYCBP2, NACA, NEDD4, NRP2, NSUN5, PCM1, PHACTR4, RAC2, RHOA, SPINT1, TNIK, TP63, TP73, TRAPPC4]
	GO:0051128	regulation of cellular component organization	Group9	53	[ADAM10, ARHGDIA, BAIAP2, CAPG, CD38, DAG1, DBNL, DNM2, FLOT1, HNRNPD, ITGA6, MYCBP2, MYO5A, NEDD4, NRP2, RAC2, RAP1GAP, RHOA, SELENOP, TNIK]
	GO:0008104	protein localization	Group9	28	[ADAM10, ARHGDIA, ARNTL, BAIAP2, CD38, DAG1, DNM2, FLOT1, GPC1, LRP2, MYCBP2, MYO5A, NACA, NEDD4, PCM1, RAC2, TNIK, YWHAE]
	GO:0009966	regulation of signal transduction	Group9	36	[ADAM10, ARHGDIA, ARNTL, BAIAP2, DAG1, DNM2, FAIM2, FLOT1, FZD8, GPC1, ITGA6, LRP2, NEDD4, PHACTR4, RAP1GAP, RHOA, RRN3, SELENOP, TNIK, TP63, TP73]
	GO:0010604	positive regulation of macromolecule metabolic process	Group9	25	[ARNTL, BPTF, CD38, DAG1, DNM2, EIF2AK4, FLOT1, FZD8, GRHL2, HNRNPD, IGF2BP2, ITGA6, LRP2, MBD3, MYCBP2, NACA, NEDD4, NSUN5, RHOA, RRN3, SOX12, TNIK, TP63, TP73]
	GO:0010647	positive regulation of cell communication	Group9	48	[ARNTL, BAIAP2, CD38, EIF2AK4, FLOT1, FZD8, LRP2, NEDD4, RHOA, SELENOP, TNIK, TP63, TP73]
	GO:0010648	negative regulation of cell communication	Group9	47	[ARNTL, CD38, DAG1, DNM2, FAIM2, GPC1, ITGA6, LRP2, NEDD4, PHACTR4, RHOA, RRN3, TP63]
	GO:0014070	response to organic cyclic compound	Group9	24	[ARNTL, CD38, DAG1, DNM2, FLOT1, HNRNPD, MBD3, MYCBP2, NEDD4, RHOA, TP63]
	GO:0022607	cellular component assembly	Group9	13	[ADAM10, BAIAP2, CAPG, DAG1, DBNL, DNM2, FLOT1, GPC1, GRHL2, HYDIN, ITGA6, MBD3, MYCBP2, PCM1, RAC2, RAP1GAP, RHOA, RRM1, RRN3, SELENOP, TNIK, TP63, TP73, TRAPPC4]
	GO:0030030	cell projection organization	Group9	12	[BAIAP2, CAPG, CD38, DAG1, DBNL, DNM2, EIF2AK4, FLOT1, HYDIN, ITGA6, LRP2, MYCBP2, NEDD4, NRP2, PCM1, RAC2, RAP1GAP, RHOA, TNIK, TRAPPC4]
	GO:0033993	response to lipid	Group9	41	[ARNTL, CD38, DAG1, HNRNPD, MBD3, MYCBP2, NEDD4, RHOA, SELENOP, TP63]
	GO:0034330	cell junction organization	Group9	17	[ADAM10, BAIAP2, DAG1, DBNL, FLOT1, GRHL2, ITGA6, MYCBP2, NEDD4, NRP2, RHOA]
	GO:0035556	intracellular signal transduction	Group9	30	[ARHGDIA, ARNTL, DAG1, DBNL, DNM2, EIF2AK4, FLOT1, FZD8, LRP2, NEDD4, PHACTR4, RAC2, RAP1GAP, RHOA, RRN3, SELENOP, TNIK, TP63, TP73, YWHAE]
	GO:0044089	positive regulation of cellular component biogenesis	Group9	51	[BAIAP2, CAPG, DAG1, DNM2, FLOT1, RAC2, RHOA]
	GO:0045597	positive regulation of cell differentiation	Group9	15	[ARNTL, BAIAP2, DAG1, DBNL, DNM2, GPC1, LRP2, RHOA, SOX12, SPINT1, TP63, TP73]
	GO:0051130	positive regulation of cellular component organization	Group9	49	[BAIAP2, CAPG, DAG1, DBNL, DNM2, FLOT1, HNRNPD, ITGA6, RAC2, RHOA]
	GO:0000904	cell morphogenesis involved in differentiation	Group9	40	[BAIAP2, DAG1, DBNL, DNM2, FLOT1, GRHL2, MYCBP2, NEDD4, NRP2, RAC2, RHOA, TNIK]
	GO:0007399	nervous system development	Group9	18	[ARNTL, ATP5PF, BAIAP2, BPTF, CAPG, CD38, DAG1, DBNL, DNM2, EIF2AK4, FAIM2, FLOT1, FZD8, GPC1, GRHL2, HNRNPD, HYDIN, IGF2BP2, IGSF8, ITGA6, LRP2, MBD3, MYCBP2, NEDD4, NRP2, NSUN5, PCM1, PHACTR4, RAC2, RAP1GAP, RHOA, SELENOP, SOX12, SPINT1, TNIK, TP63, TP73, TRAPPC4, YWHAE]
	GO:0030036	actin cytoskeleton organization	Group9	31	[ARHGDIA, BAIAP2, CAPG, DBNL, MYCBP2, MYO5A, PHACTR4, RAC2, RHOA, TNIK]
	GO:0048545	response to steroid hormone	Group9	35	[ARNTL, CD38, MYCBP2, NEDD4, RHOA, TP63]
	GO:0007010	cytoskeleton organization	Group9	42	[ARHGDIA, BAIAP2, CAPG, DAG1, DBNL, HYDIN, MYCBP2, MYO5A, PCM1, PHACTR4, RAC2, RHOA, TNIK]
	GO:0007264	small GTPase mediated signal transduction	Group9	43	[ARHGDIA, DBNL, DNM2, FLOT1, PHACTR4, RAC2, RAP1GAP, RHOA]
	GO:0022008	neurogenesis	Group9	23	[ARNTL, BAIAP2, CD38, DAG1, DBNL, DNM2, EIF2AK4, FAIM2, FLOT1, FZD8, GPC1, ITGA6, LRP2, MYCBP2, NEDD4, NRP2, NSUN5, PCM1, RAC2, RAP1GAP, RHOA, SPINT1, TNIK, TP73, TRAPPC4, YWHAE]
	GO:0030031	cell projection assembly	Group9	34	[CAPG, DBNL, DNM2, HYDIN, PCM1, RAC2, RAP1GAP, TNIK]
	GO:0050808	synapse organization	Group9	52	[ADAM10, BAIAP2, DAG1, DBNL, MYCBP2, NEDD4, NRP2, RHOA]
	GO:0051247	positive regulation of protein metabolic process	Group9	9	[ARNTL, DAG1, EIF2AK4, FLOT1, FZD8, HNRNPD, LRP2, MYCBP2, NEDD4, NSUN5, RHOA, TNIK]
	GO:0071363	cellular response to growth factor stimulus	Group9	44	[BAIAP2, DNM2, GPC1, LRP2, NEDD4, NRP2, RAP1GAP, SPINT1]
	GO:0071407	cellular response to organic cyclic compound	Group9	3	[ARNTL, DAG1, DNM2, FLOT1, HNRNPD, NEDD4, RHOA, TP63]
	GO:1902531	regulation of intracellular signal transduction	Group9	50	[ARHGDIA, ARNTL, DAG1, DNM2, FLOT1, FZD8, LRP2, NEDD4, RAP1GAP, RHOA, RRN3, SELENOP, TNIK, TP73]
	GO:0032956	regulation of actin cytoskeleton organization	Group9	54	[ARHGDIA, BAIAP2, CAPG, DBNL, MYCBP2, RAC2, RHOA]
	GO:0120035	regulation of plasma membrane bounded cell projection organization	Group9	58	[BAIAP2, CD38, DBNL, DNM2, ITGA6, MYCBP2, NEDD4, RAC2, RAP1GAP, RHOA, TNIK]
	GO:0048699	generation of neurons	Group9	39	[BAIAP2, CD38, DAG1, DBNL, DNM2, EIF2AK4, FAIM2, FLOT1, FZD8, ITGA6, LRP2, MYCBP2, NEDD4, NRP2, PCM1, RAC2, RAP1GAP, RHOA, TNIK, TP73, TRAPPC4, YWHAE]
	GO:0030182	neuron differentiation	Group9	57	[BAIAP2, CD38, DAG1, DBNL, DNM2, EIF2AK4, FAIM2, FLOT1, FZD8, ITGA6, LRP2, MYCBP2, NEDD4, NRP2, RAC2, RAP1GAP, RHOA, TNIK, TP73, TRAPPC4]
	GO:0031175	neuron projection development	Group9	55	[BAIAP2, CD38, DAG1, DBNL, DNM2, EIF2AK4, FLOT1, ITGA6, LRP2, MYCBP2, NEDD4, NRP2, RAC2, RHOA, TNIK, TRAPPC4]
	GO:0048667	cell morphogenesis involved in neuron differentiation	Group9	27	[BAIAP2, DAG1, DBNL, DNM2, FLOT1, MYCBP2, NEDD4, NRP2, RAC2, TNIK]
	GO:0048812	neuron projection morphogenesis	Group9	22	[BAIAP2, DAG1, DBNL, DNM2, EIF2AK4, FLOT1, LRP2, MYCBP2, NEDD4, NRP2, RAC2, RHOA, TNIK]
	GO:0010975	regulation of neuron projection development	Group9	38	[BAIAP2, CD38, DBNL, ITGA6, MYCBP2, NEDD4, RHOA, TNIK]
